# Supplementary material for: 2-Amino­pyridinium trifluoro­acetate
Source: Acta Crystallogr Sect E Struct Rep Online. 2010 Feb 27;66(Pt 3):o691–2. doi: 10.1107/S1600536810006392 (PMC2983566; doi:10.1107/S1600536810006392)
Supplement: Supplementary file 1 [file e-66-0o691-sup1.cif]

##############################################################################
###                                                                        ###
###        Electronic paper (Acta Crystallographica Section E)             ###
###                                                                        ###
##############################################################################
#                                                                            #
# This CIF contains the data in a paper accepted for publication in Acta     #
# Crystallographica Section E. It conforms to the requirements of Notes      #
# for Authors for Section E, and has been peer reviewed under the auspices   #
# of the IUCr Commission on Journals.                                        #
#                                                                            #
# Full details of the Crystallographic Information File format               #
# are given in the paper "The Crystallographic Information File (CIF):       #
# a New Standard Archive File for Crystallography" by S. R. Hall, F. H.      #
# Allen and I. D. Brown [Acta Cryst. (1991), A47, 655-685].                  #
#                                                                            #
# The current version of the core CIF dictionary is obtainable from          #
# ftp://ftp.iucr.org/pub/cif_core.dic. The current version number is 2.4.    #
#                                                                            #
# Software is freely available for graphical display of the structure(s) in  #
# this CIF.  For information consult the CIF home page http://www.iucr.org/  #
# cif/home.html                                                              #
#                                                                            #
# This file may be used for bona fide research purposes within the           #
# scientific community so long as proper attribution is given to the journal # 
# article from which it was obtained.                                        #
#                                                                            #
##############################################################################
                                             
data_global
_audit_creation_method     'form.cif (version 2.0)'
_journal_data_validation_number     ?
_journal_date_recd_electronic     2010-02-17
_journal_date_accepted     2010-02-18
_journal_name_full     'Acta Crystallographica, Section E'
_journal_year     2010
_journal_volume     66
_journal_issue      3
_journal_page_first     o691
_journal_page_last     o692
_journal_paper_category     QO
_journal_coeditor_code     CI5036
_publ_contact_author_name     'Prof. Fun, Hoong-Kun'
_publ_contact_author_address
;
      X-ray Crystallography Unit
      School of Physics
      Universiti Sains Malaysia
      11800 USM, Penang
      MALAYSIA
;
_publ_contact_author_email     'hkfun@usm.my'
_publ_contact_author_fax     '604 6579150'
_publ_contact_author_phone     '604 6533652'
_publ_section_title
;
2-Aminopyridinium trifluoroacetate
;
loop_
    _publ_author_name
    _publ_author_footnote
    _publ_author_address
    'Madhukar Hemamalini' ?
;
      X-ray Crystallography Unit
      School of Physics
      Universiti Sains Malaysia
      11800 USM, Penang
      Malaysia
;
    'Hoong-Kun Fun'
;
      Thomson Reuters ResearcherID: A-3561-2009.
;
;
      X-ray Crystallography Unit
      School of Physics
      Universiti Sains Malaysia
      11800 USM, Penang
      Malaysia
;
data_I
_audit_creation_method     SHELXL-97
_chemical_name_systematic
;
2-aminopyridinium trifluoroacetate
;
_chemical_name_common     ?
_chemical_formula_moiety     'C5 H7 N2 +, C2 F3 O2 -'
_chemical_formula_sum     'C7 H7 F3 N2 O2'
_chemical_formula_iupac     'C5 H7 N2 +, C2 F3 O2 -'
_chemical_formula_weight     208.15
_chemical_melting_point     ?
_symmetry_cell_setting     Monoclinic
_symmetry_space_group_name_H-M     'P 21/c'
_symmetry_space_group_name_Hall     '-P 2ybc'
loop_
    _symmetry_equiv_pos_as_xyz
    'x, y, z'
    '-x, y+1/2, -z+1/2'
    '-x, -y, -z'
    'x, -y-1/2, z-1/2'
_cell_length_a     11.4641(15)
_cell_length_b     10.0221(13)
_cell_length_c     29.928(4)
_cell_angle_alpha     90.00
_cell_angle_beta     92.918(3)
_cell_angle_gamma     90.00
_cell_volume     3434.1(8)
_cell_formula_units_Z     16
_cell_measurement_reflns_used     3066
_cell_measurement_theta_min     2.70
_cell_measurement_theta_max     23.99
_cell_measurement_temperature     100.00(10)
_exptl_crystal_description     Plate
_exptl_crystal_colour     colourless
_exptl_crystal_size_max     0.35
_exptl_crystal_size_mid     0.17
_exptl_crystal_size_min     0.04
_exptl_crystal_density_diffrn     1.610
_exptl_crystal_density_meas     ?
_exptl_crystal_density_method     'not measured'
_exptl_crystal_F_000     1696
_exptl_absorpt_coefficient_mu     0.160
_exptl_absorpt_correction_type     multi-scan
_exptl_absorpt_process_details     '(SADABS; Bruker, 2009)'
_exptl_absorpt_correction_T_min     0.9467
_exptl_absorpt_correction_T_max     0.9941
_exptl_special_details
;
The crystal was placed in the cold stream of an Oxford Cryosystems Cobra
open-flow nitrogen cryostat (Cosier & Glazer, 1986) operating at
100.0(1) K.
;
_diffrn_ambient_temperature     100.00(10)
_diffrn_radiation_type     MoK\a
_diffrn_radiation_wavelength     0.71073
_diffrn_radiation_source     'fine-focus sealed tube'
_diffrn_radiation_monochromator     graphite
_diffrn_measurement_device_type
;
Bruker APEX DUO CCD area-detector diffractometer
;
_diffrn_measurement_method     '\f and \w scans'
_diffrn_detector_area_resol_mean     .
_diffrn_reflns_number     28669
_diffrn_reflns_av_R_equivalents     0.0717
_diffrn_reflns_av_sigmaI/netI     0.0666
_diffrn_reflns_theta_min     1.36
_diffrn_reflns_theta_max     26.00
_diffrn_reflns_theta_full     26.00
_diffrn_measured_fraction_theta_max     0.998
_diffrn_measured_fraction_theta_full     0.998
_diffrn_reflns_limit_h_min     -14
_diffrn_reflns_limit_h_max     12
_diffrn_reflns_limit_k_min     -12
_diffrn_reflns_limit_k_max     12
_diffrn_reflns_limit_l_min     -36
_diffrn_reflns_limit_l_max     36
_diffrn_standards_number     0
_diffrn_standards_interval_count     .
_diffrn_standards_interval_time     .
_diffrn_standards_decay_%     ?
_refine_special_details
;
 Refinement of F^2^ against ALL reflections.  The weighted R-factor wR and
 goodness of fit S are based on F^2^, conventional R-factors R are based
 on F, with F set to zero for negative F^2^. The threshold expression of
 F^2^ > 2\s(F^2^) is used only for calculating R-factors(gt) etc. and is
 not relevant to the choice of reflections for refinement.  R-factors based
 on F^2^ are statistically about twice as large as those based on F, and R-
 factors based on ALL data will be even larger.
;
_reflns_number_total     6732
_reflns_number_gt     4154
_reflns_threshold_expression     I>2\s(I)
_refine_ls_structure_factor_coef     Fsqd
_refine_ls_matrix_type     full
_refine_ls_R_factor_all     0.0952
_refine_ls_R_factor_gt     0.0442
_refine_ls_wR_factor_gt     0.1071
_refine_ls_wR_factor_ref     0.1414
_refine_ls_goodness_of_fit_ref     1.019
_refine_ls_restrained_S_all     1.019
_refine_ls_number_reflns     6732
_refine_ls_number_parameters     617
_refine_ls_number_restraints     0
_refine_ls_hydrogen_treatment     refall
_refine_ls_weighting_scheme     calc
_refine_ls_weighting_details
                  'calc w=1/[\s^2^(Fo^2^)+(0.072P)^2^] where P=(Fo^2^+2Fc^2^)/3'
_atom_sites_solution_hydrogens     geom
_atom_sites_solution_primary     direct
_atom_sites_solution_secondary     difmap
_refine_ls_shift/su_max     0.001
_refine_ls_shift/su_mean     <0.001
_refine_diff_density_max     0.438
_refine_diff_density_min     -0.439
_refine_ls_extinction_method     none
_refine_ls_extinction_coef     ?
loop_
    _atom_type_symbol
    _atom_type_description
    _atom_type_scat_dispersion_real
    _atom_type_scat_dispersion_imag
    _atom_type_scat_source
    'C' 'C' 0.0033 0.0016
                         'International Tables Vol C Tables 4.2.6.8 and 6.1.1.4'
    'H' 'H' 0.0000 0.0000
                         'International Tables Vol C Tables 4.2.6.8 and 6.1.1.4'
    'N' 'N' 0.0061 0.0033
                         'International Tables Vol C Tables 4.2.6.8 and 6.1.1.4'
    'O' 'O' 0.0106 0.0060
                         'International Tables Vol C Tables 4.2.6.8 and 6.1.1.4'
    'F' 'F' 0.0171 0.0103
                         'International Tables Vol C Tables 4.2.6.8 and 6.1.1.4'
_computing_data_collection     'APEX2 (Bruker, 2009)'
_computing_cell_refinement     'SAINT (Bruker, 2009)'
_computing_data_reduction     'SAINT (Bruker, 2009)'
_computing_structure_solution     'SHELXTL (Sheldrick, 2008)'
_computing_structure_refinement     'SHELXTL (Sheldrick, 2008)'
_computing_molecular_graphics     'SHELXTL (Sheldrick, 2008)'
_computing_publication_material
                             'SHELXTL (Sheldrick, 2008) and PLATON (Spek, 2009)'
loop_
    _atom_site_type_symbol
    _atom_site_label
    _atom_site_fract_x
    _atom_site_fract_y
    _atom_site_fract_z
    _atom_site_U_iso_or_equiv
    _atom_site_adp_type
    _atom_site_calc_flag
    _atom_site_refinement_flags
    _atom_site_occupancy
    _atom_site_disorder_assembly
    _atom_site_disorder_group
    N N1A 0.53238(18) 0.6375(2) 0.03514(8) 0.0211(5) Uani d . 1 . .
    N N2A 0.7286(2) 0.6627(3) 0.02401(9) 0.0266(6) Uani d . 1 . .
    C C1A 0.4393(2) 0.5710(3) 0.05182(10) 0.0248(7) Uani d . 1 . .
    C C2A 0.4546(3) 0.4564(3) 0.07439(10) 0.0271(7) Uani d . 1 . .
    C C3A 0.5680(2) 0.4031(3) 0.08038(10) 0.0246(7) Uani d . 1 . .
    C C4A 0.6604(2) 0.4684(3) 0.06365(10) 0.0248(7) Uani d . 1 . .
    C C5A 0.6430(2) 0.5902(3) 0.04029(9) 0.0218(6) Uani d . 1 . .
    F F1A -0.04773(14) 0.44273(16) 0.07172(5) 0.0314(4) Uani d . 1 . .
    F F2A 0.06503(16) 0.56750(19) 0.11269(6) 0.0419(5) Uani d . 1 . .
    F F3A 0.13664(14) 0.40701(17) 0.07542(6) 0.0347(4) Uani d . 1 . .
    O O1A -0.01983(15) 0.65268(18) 0.01836(6) 0.0218(4) Uani d . 1 . .
    O O2A 0.17434(15) 0.6235(2) 0.02589(7) 0.0289(5) Uani d . 1 . .
    C C6A 0.0564(2) 0.5042(3) 0.07342(9) 0.0231(6) Uani d . 1 . .
    C C7A 0.0723(2) 0.6020(3) 0.03494(9) 0.0187(6) Uani d . 1 . .
    N N1B 0.25015(19) 0.0690(2) 0.22063(8) 0.0223(5) Uani d . 1 . .
    N N2B 0.4426(2) 0.0544(3) 0.24561(10) 0.0327(7) Uani d . 1 . .
    C C1B 0.1593(3) 0.1252(3) 0.19635(10) 0.0290(7) Uani d . 1 . .
    C C2B 0.1754(3) 0.2363(3) 0.17180(11) 0.0352(8) Uani d . 1 . .
    C C3B 0.2877(3) 0.2902(3) 0.17187(11) 0.0365(8) Uani d . 1 . .
    C C4B 0.3786(3) 0.2344(3) 0.19497(11) 0.0342(8) Uani d . 1 . .
    C C5B 0.3600(2) 0.1179(3) 0.22101(10) 0.0265(7) Uani d . 1 . .
    F F1B 0.19140(15) 0.79602(17) 0.16527(6) 0.0357(4) Uani d . 1 . .
    F F2B 0.31202(16) 0.64578(17) 0.14540(6) 0.0391(5) Uani d . 1 . .
    F F3B 0.36394(14) 0.78893(16) 0.19615(6) 0.0326(4) Uani d . 1 . .
    O O1B 0.12827(16) 0.5810(2) 0.21178(7) 0.0306(5) Uani d . 1 . .
    O O2B 0.30890(15) 0.57592(19) 0.24392(6) 0.0237(5) Uani d . 1 . .
    C C6B 0.2742(2) 0.7125(3) 0.18099(10) 0.0240(7) Uani d . 1 . .
    C C7B 0.2322(2) 0.6146(3) 0.21597(9) 0.0220(6) Uani d . 1 . .
    N N1C 0.97689(18) 0.1324(2) 0.03769(8) 0.0195(5) Uani d . 1 . .
    N N2C 0.7775(2) 0.1534(3) 0.02793(9) 0.0234(6) Uani d . 1 . .
    C C1C 1.0764(2) 0.0718(3) 0.05421(10) 0.0233(7) Uani d . 1 . .
    C C2C 1.0705(3) -0.0409(3) 0.07859(10) 0.0259(7) Uani d . 1 . .
    C C3C 0.9596(3) -0.0928(3) 0.08655(10) 0.0259(7) Uani d . 1 . .
    C C4C 0.8602(2) -0.0311(3) 0.07060(10) 0.0229(6) Uani d . 1 . .
    C C5C 0.8686(2) 0.0864(3) 0.04501(9) 0.0187(6) Uani d . 1 . .
    F F1C 0.70647(15) 0.14098(17) 0.14889(6) 0.0361(5) Uani d . 1 . .
    F F2C 0.83699(16) 0.28461(17) 0.13276(6) 0.0383(5) Uani d . 1 . .
    F F3C 0.87288(13) 0.14044(16) 0.18453(5) 0.0290(4) Uani d . 1 . .
    O O1C 0.64277(16) 0.3622(2) 0.19178(7) 0.0296(5) Uani d . 1 . .
    O O2C 0.81484(15) 0.35674(19) 0.23072(6) 0.0243(5) Uani d . 1 . .
    C C6C 0.7897(2) 0.2205(3) 0.16693(9) 0.0235(7) Uani d . 1 . .
    C C7C 0.7438(2) 0.3217(3) 0.20015(9) 0.0215(6) Uani d . 1 . .
    N N1D 0.75292(18) 0.8656(2) 0.20606(8) 0.0203(5) Uani d . 1 . .
    N N2D 0.9457(2) 0.8664(3) 0.23238(9) 0.0272(6) Uani d . 1 . .
    C C1D 0.6606(2) 0.8152(3) 0.18099(10) 0.0252(7) Uani d . 1 . .
    C C2D 0.6725(3) 0.7041(3) 0.15644(10) 0.0293(7) Uani d . 1 . .
    C C3D 0.7819(3) 0.6428(3) 0.15695(10) 0.0283(7) Uani d . 1 . .
    C C4D 0.8744(3) 0.6922(3) 0.18151(10) 0.0253(7) Uani d . 1 . .
    C C5D 0.8595(2) 0.8081(3) 0.20725(9) 0.0216(6) Uani d . 1 . .
    F F1D 0.38550(14) 0.89359(17) 0.07557(6) 0.0363(5) Uani d . 1 . .
    F F2D 0.45932(18) 1.0533(2) 0.11547(6) 0.0484(5) Uani d . 1 . .
    F F3D 0.56876(14) 0.93681(17) 0.07456(6) 0.0355(5) Uani d . 1 . .
    O O1D 0.33350(16) 1.1182(2) 0.02989(8) 0.0394(6) Uani d . 1 . .
    O O2D 0.52497(15) 1.14436(19) 0.02069(6) 0.0238(5) Uani d . 1 . .
    C C6D 0.4630(2) 0.9937(3) 0.07548(10) 0.0261(7) Uani d . 1 . .
    C C7D 0.4378(2) 1.0945(3) 0.03804(10) 0.0245(7) Uani d . 1 . .
    H H1A 0.364(3) 0.615(3) 0.0418(9) 0.026(8) Uiso d . 1 . .
    H H2A 0.383(3) 0.406(3) 0.0863(11) 0.050(10) Uiso d . 1 . .
    H H3A 0.579(3) 0.315(3) 0.0972(10) 0.037(9) Uiso d . 1 . .
    H H4A 0.748(3) 0.435(3) 0.0678(9) 0.031(8) Uiso d . 1 . .
    H H1NA 0.525(2) 0.710(3) 0.0166(9) 0.016(7) Uiso d . 1 . .
    H H2NA 0.697(4) 0.743(4) 0.0063(13) 0.080(14) Uiso d . 1 . .
    H H3NA 0.799(3) 0.641(3) 0.0250(11) 0.052(11) Uiso d . 1 . .
    H H1B 0.076(3) 0.081(3) 0.2000(10) 0.042(9) Uiso d . 1 . .
    H H2B 0.100(3) 0.280(3) 0.1548(11) 0.057(11) Uiso d . 1 . .
    H H3B 0.297(3) 0.364(3) 0.1548(11) 0.041(10) Uiso d . 1 . .
    H H4B 0.466(3) 0.266(3) 0.1957(10) 0.044(9) Uiso d . 1 . .
    H H1NB 0.240(3) -0.011(3) 0.2385(9) 0.031(9) Uiso d . 1 . .
    H H2NB 0.430(3) -0.007(4) 0.2673(11) 0.043(11) Uiso d . 1 . .
    H H3NB 0.511(3) 0.087(3) 0.2509(10) 0.038(10) Uiso d . 1 . .
    H H1C 1.148(2) 0.110(3) 0.0459(9) 0.022(8) Uiso d . 1 . .
    H H2C 1.139(3) -0.086(3) 0.0906(10) 0.035(9) Uiso d . 1 . .
    H H3C 0.955(2) -0.174(3) 0.1037(10) 0.029(8) Uiso d . 1 . .
    H H4C 0.787(3) -0.064(3) 0.0765(9) 0.027(8) Uiso d . 1 . .
    H H1NC 0.984(3) 0.202(3) 0.0213(10) 0.029(9) Uiso d . 1 . .
    H H2NC 0.792(3) 0.222(3) 0.0099(11) 0.049(11) Uiso d . 1 . .
    H H3NC 0.701(3) 0.121(4) 0.0304(12) 0.062(12) Uiso d . 1 . .
    H H1D 0.583(2) 0.864(3) 0.1846(9) 0.023(7) Uiso d . 1 . .
    H H2D 0.603(3) 0.670(3) 0.1391(10) 0.034(8) Uiso d . 1 . .
    H H3D 0.791(2) 0.560(3) 0.1406(9) 0.027(8) Uiso d . 1 . .
    H H4D 0.961(2) 0.650(3) 0.1830(9) 0.027(8) Uiso d . 1 . .
    H H1ND 0.746(2) 0.938(3) 0.2247(9) 0.026(8) Uiso d . 1 . .
    H H2ND 0.940(2) 0.937(3) 0.2533(10) 0.026(8) Uiso d . 1 . .
    H H3ND 1.009(3) 0.826(3) 0.2377(10) 0.032(9) Uiso d . 1 . .
loop_
    _atom_site_aniso_label
    _atom_site_aniso_U_11
    _atom_site_aniso_U_22
    _atom_site_aniso_U_33
    _atom_site_aniso_U_12
    _atom_site_aniso_U_13
    _atom_site_aniso_U_23
    N1A 0.0145(12) 0.0229(14) 0.0259(14) 0.0006(10) 0.0017(10) -0.0020(12)
    N2A 0.0104(12) 0.0265(15) 0.0431(17) 0.0006(10) 0.0041(11) -0.0005(12)
    C1A 0.0138(14) 0.0332(18) 0.0275(17) -0.0003(12) 0.0023(12) -0.0038(14)
    C2A 0.0248(16) 0.0342(18) 0.0227(17) -0.0062(13) 0.0035(12) -0.0053(14)
    C3A 0.0236(15) 0.0272(17) 0.0230(17) -0.0034(13) 0.0014(12) -0.0061(14)
    C4A 0.0209(15) 0.0246(16) 0.0285(17) 0.0018(12) -0.0021(12) -0.0022(14)
    C5A 0.0171(14) 0.0240(16) 0.0246(16) -0.0012(11) 0.0020(11) -0.0063(13)
    F1A 0.0229(9) 0.0390(11) 0.0329(10) -0.0065(7) 0.0054(7) 0.0108(8)
    F2A 0.0512(12) 0.0532(13) 0.0209(10) -0.0013(9) -0.0012(8) -0.0068(9)
    F3A 0.0275(9) 0.0362(10) 0.0404(11) 0.0104(8) 0.0016(8) 0.0155(9)
    O1A 0.0134(9) 0.0236(11) 0.0283(11) 0.0014(8) 0.0007(8) 0.0043(9)
    O2A 0.0123(10) 0.0337(12) 0.0409(13) -0.0013(8) 0.0015(8) 0.0128(10)
    C6A 0.0167(14) 0.0278(17) 0.0247(17) -0.0001(12) -0.0005(11) 0.0022(14)
    C7A 0.0153(14) 0.0185(15) 0.0222(15) -0.0001(11) -0.0010(11) -0.0006(12)
    N1B 0.0181(12) 0.0207(13) 0.0285(14) -0.0021(10) 0.0046(10) 0.0000(11)
    N2B 0.0184(14) 0.0388(17) 0.0407(18) -0.0071(12) 0.0006(12) -0.0067(15)
    C1B 0.0272(16) 0.0269(17) 0.0329(19) 0.0056(13) 0.0017(13) -0.0004(14)
    C2B 0.046(2) 0.0289(19) 0.0311(19) 0.0078(15) 0.0098(15) 0.0050(15)
    C3B 0.056(2) 0.0247(19) 0.031(2) 0.0006(16) 0.0200(16) 0.0015(16)
    C4B 0.043(2) 0.0269(18) 0.0346(19) -0.0140(15) 0.0184(15) -0.0088(15)
    C5B 0.0237(16) 0.0253(17) 0.0312(18) -0.0036(13) 0.0088(13) -0.0102(14)
    F1B 0.0408(11) 0.0322(10) 0.0334(11) 0.0069(8) -0.0045(8) 0.0080(8)
    F2B 0.0535(12) 0.0365(11) 0.0288(11) 0.0006(9) 0.0179(8) -0.0056(9)
    F3B 0.0310(10) 0.0300(10) 0.0369(11) -0.0055(8) 0.0029(8) 0.0029(8)
    O1B 0.0203(11) 0.0425(13) 0.0286(12) -0.0044(9) -0.0027(8) 0.0026(10)
    O2B 0.0171(10) 0.0271(11) 0.0267(11) 0.0021(8) -0.0008(8) 0.0026(9)
    C6B 0.0215(15) 0.0244(16) 0.0258(17) 0.0021(12) -0.0011(12) -0.0041(13)
    C7B 0.0207(15) 0.0248(16) 0.0205(16) 0.0028(12) 0.0023(12) -0.0052(13)
    N1C 0.0163(12) 0.0183(13) 0.0239(14) 0.0000(9) 0.0024(10) 0.0029(11)
    N2C 0.0123(12) 0.0249(15) 0.0330(16) -0.0029(10) 0.0013(10) 0.0035(12)
    C1C 0.0156(15) 0.0299(17) 0.0245(16) 0.0007(12) 0.0013(11) 0.0016(13)
    C2C 0.0219(15) 0.0303(18) 0.0253(17) 0.0084(13) 0.0003(12) 0.0050(14)
    C3C 0.0346(17) 0.0183(16) 0.0254(17) 0.0011(13) 0.0074(13) 0.0061(13)
    C4C 0.0198(15) 0.0208(16) 0.0287(17) -0.0012(12) 0.0071(12) 0.0006(13)
    C5C 0.0159(14) 0.0187(15) 0.0216(15) -0.0028(11) 0.0025(11) -0.0027(12)
    F1C 0.0356(10) 0.0326(10) 0.0391(11) -0.0034(8) -0.0100(8) -0.0083(9)
    F2C 0.0545(12) 0.0334(11) 0.0283(11) -0.0007(9) 0.0146(8) 0.0082(8)
    F3C 0.0258(9) 0.0295(10) 0.0316(10) 0.0060(7) 0.0007(7) 0.0014(8)
    O1C 0.0192(11) 0.0336(12) 0.0354(13) 0.0032(9) -0.0037(9) 0.0000(10)
    O2C 0.0172(10) 0.0266(11) 0.0288(12) -0.0003(8) -0.0025(8) -0.0050(9)
    C6C 0.0214(15) 0.0242(16) 0.0247(16) -0.0021(12) -0.0011(12) 0.0063(13)
    C7C 0.0197(15) 0.0220(16) 0.0228(16) -0.0031(11) 0.0017(12) 0.0039(12)
    N1D 0.0162(12) 0.0202(13) 0.0244(14) 0.0004(10) 0.0007(10) -0.0004(11)
    N2D 0.0155(13) 0.0337(16) 0.0322(16) 0.0024(11) -0.0021(11) 0.0024(13)
    C1D 0.0200(15) 0.0279(17) 0.0277(17) -0.0038(12) 0.0007(12) 0.0021(14)
    C2D 0.0313(17) 0.0258(17) 0.0310(18) -0.0058(13) 0.0026(14) -0.0024(14)
    C3D 0.0374(18) 0.0200(17) 0.0283(18) -0.0011(14) 0.0080(14) -0.0003(14)
    C4D 0.0295(17) 0.0217(16) 0.0256(17) 0.0053(13) 0.0093(13) 0.0057(13)
    C5D 0.0199(15) 0.0238(16) 0.0214(16) 0.0005(11) 0.0052(11) 0.0088(12)
    F1D 0.0292(10) 0.0351(10) 0.0449(12) -0.0034(8) 0.0047(8) 0.0097(9)
    F2D 0.0641(14) 0.0538(13) 0.0277(11) 0.0036(10) 0.0064(9) -0.0105(10)
    F3D 0.0227(9) 0.0446(11) 0.0386(11) 0.0077(8) -0.0039(7) 0.0054(9)
    O1D 0.0132(11) 0.0437(14) 0.0617(16) 0.0031(9) 0.0068(10) 0.0201(12)
    O2D 0.0146(10) 0.0283(11) 0.0287(12) -0.0023(8) 0.0046(8) -0.0017(9)
    C6D 0.0208(15) 0.0291(17) 0.0287(18) -0.0018(12) 0.0025(12) -0.0077(14)
    C7D 0.0149(14) 0.0272(17) 0.0315(17) 0.0002(12) 0.0036(12) -0.0035(14)
_geom_special_details
;
 All s.u.'s (except the s.u. in the dihedral angle between two l.s. planes)
 are estimated using the full covariance matrix.  The cell s.u.'s are taken
 into account individually in the estimation of s.u.'s in distances, angles
 and torsion angles; correlations between s.u.'s in cell parameters are only
 used when they are defined by crystal symmetry.  An approximate (isotropic)
 treatment of cell s.u.'s is used for estimating s.u.'s involving l.s. planes.
;
loop_
    _geom_bond_atom_site_label_1
    _geom_bond_atom_site_label_2
    _geom_bond_site_symmetry_2
    _geom_bond_distance
    _geom_bond_publ_flag
    N1A C5A . 1.355(3) ?
    N1A C1A . 1.373(4) ?
    N1A H1NA . 0.92(3) ?
    N2A C5A . 1.334(4) ?
    N2A H2NA . 1.02(4) ?
    N2A H3NA . 0.83(4) ?
    C1A C2A . 1.340(4) ?
    C1A H1A . 1.00(3) ?
    C2A C3A . 1.409(4) ?
    C2A H2A . 1.04(3) ?
    C3A C4A . 1.362(4) ?
    C3A H3A . 1.02(3) ?
    C4A C5A . 1.416(4) ?
    C4A H4A . 1.06(3) ?
    F1A C6A . 1.342(3) ?
    F2A C6A . 1.335(3) ?
    F3A C6A . 1.339(3) ?
    O1A C7A . 1.252(3) ?
    O2A C7A . 1.233(3) ?
    C6A C7A . 1.531(4) ?
    N1B C5B . 1.351(3) ?
    N1B C1B . 1.361(4) ?
    N1B H1NB . 0.97(3) ?
    N2B C5B . 1.331(4) ?
    N2B H2NB . 0.91(3) ?
    N2B H3NB . 0.86(3) ?
    C1B C2B . 1.352(4) ?
    C1B H1B . 1.06(3) ?
    C2B C3B . 1.396(5) ?
    C2B H2B . 1.07(3) ?
    C3B C4B . 1.342(5) ?
    C3B H3B . 0.91(3) ?
    C4B C5B . 1.426(4) ?
    C4B H4B . 1.05(3) ?
    F1B C6B . 1.334(3) ?
    F2B C6B . 1.348(3) ?
    F3B C6B . 1.343(3) ?
    O1B C7B . 1.238(3) ?
    O2B C7B . 1.245(3) ?
    C6B C7B . 1.530(4) ?
    N1C C5C . 1.353(3) ?
    N1C C1C . 1.363(3) ?
    N1C H1NC . 0.86(3) ?
    N2C C5C . 1.323(3) ?
    N2C H2NC . 0.90(3) ?
    N2C H3NC . 0.94(4) ?
    C1C C2C . 1.348(4) ?
    C1C H1C . 0.95(3) ?
    C2C C3C . 1.406(4) ?
    C2C H2C . 0.96(3) ?
    C3C C4C . 1.361(4) ?
    C3C H3C . 0.97(3) ?
    C4C C5C . 1.410(4) ?
    C4C H4C . 0.92(3) ?
    F1C C6C . 1.336(3) ?
    F2C C6C . 1.345(3) ?
    F3C C6C . 1.334(3) ?
    O1C C7C . 1.240(3) ?
    O2C C7C . 1.244(3) ?
    C6C C7C . 1.533(4) ?
    N1D C5D . 1.349(3) ?
    N1D C1D . 1.363(3) ?
    N1D H1ND . 0.92(3) ?
    N2D C5D . 1.346(4) ?
    N2D H2ND . 0.95(3) ?
    N2D H3ND . 0.84(3) ?
    C1D C2D . 1.345(4) ?
    C1D H1D . 1.03(3) ?
    C2D C3D . 1.395(4) ?
    C2D H2D . 0.99(3) ?
    C3D C4D . 1.353(4) ?
    C3D H3D . 0.97(3) ?
    C4D C5D . 1.409(4) ?
    C4D H4D . 1.08(3) ?
    F1D C6D . 1.340(3) ?
    F2D C6D . 1.340(3) ?
    F3D C6D . 1.341(3) ?
    O1D C7D . 1.231(3) ?
    O2D C7D . 1.253(3) ?
    C6D C7D . 1.526(4) ?
loop_
    _geom_angle_atom_site_label_1
    _geom_angle_atom_site_label_2
    _geom_angle_atom_site_label_3
    _geom_angle_site_symmetry_1
    _geom_angle_site_symmetry_3
    _geom_angle
    _geom_angle_publ_flag
    C5A N1A C1A . . 121.9(3) ?
    C5A N1A H1NA . . 113.5(17) ?
    C1A N1A H1NA . . 124.1(17) ?
    C5A N2A H2NA . . 112(2) ?
    C5A N2A H3NA . . 125(2) ?
    H2NA N2A H3NA . . 123(3) ?
    C2A C1A N1A . . 121.1(3) ?
    C2A C1A H1A . . 127.9(16) ?
    N1A C1A H1A . . 110.7(16) ?
    C1A C2A C3A . . 119.0(3) ?
    C1A C2A H2A . . 120.0(18) ?
    C3A C2A H2A . . 120.9(18) ?
    C4A C3A C2A . . 120.1(3) ?
    C4A C3A H3A . . 121.1(17) ?
    C2A C3A H3A . . 118.8(17) ?
    C3A C4A C5A . . 120.2(3) ?
    C3A C4A H4A . . 123.7(16) ?
    C5A C4A H4A . . 116.1(16) ?
    N2A C5A N1A . . 118.0(3) ?
    N2A C5A C4A . . 124.2(3) ?
    N1A C5A C4A . . 117.8(3) ?
    F2A C6A F3A . . 106.7(2) ?
    F2A C6A F1A . . 106.1(2) ?
    F3A C6A F1A . . 106.0(2) ?
    F2A C6A C7A . . 110.6(2) ?
    F3A C6A C7A . . 113.1(2) ?
    F1A C6A C7A . . 113.9(2) ?
    O2A C7A O1A . . 129.3(3) ?
    O2A C7A C6A . . 115.3(2) ?
    O1A C7A C6A . . 115.3(2) ?
    C5B N1B C1B . . 122.8(3) ?
    C5B N1B H1NB . . 115.4(17) ?
    C1B N1B H1NB . . 121.8(17) ?
    C5B N2B H2NB . . 126(2) ?
    C5B N2B H3NB . . 122(2) ?
    H2NB N2B H3NB . . 108(3) ?
    C2B C1B N1B . . 120.6(3) ?
    C2B C1B H1B . . 123.2(16) ?
    N1B C1B H1B . . 116.0(16) ?
    C1B C2B C3B . . 118.0(3) ?
    C1B C2B H2B . . 117.9(19) ?
    C3B C2B H2B . . 124.0(19) ?
    C4B C3B C2B . . 122.0(3) ?
    C4B C3B H3B . . 121(2) ?
    C2B C3B H3B . . 117(2) ?
    C3B C4B C5B . . 119.3(3) ?
    C3B C4B H4B . . 126.8(17) ?
    C5B C4B H4B . . 113.9(17) ?
    N2B C5B N1B . . 117.9(3) ?
    N2B C5B C4B . . 124.9(3) ?
    N1B C5B C4B . . 117.3(3) ?
    F1B C6B F3B . . 106.3(2) ?
    F1B C6B F2B . . 106.5(2) ?
    F3B C6B F2B . . 106.2(2) ?
    F1B C6B C7B . . 113.6(2) ?
    F3B C6B C7B . . 113.4(2) ?
    F2B C6B C7B . . 110.4(2) ?
    O1B C7B O2B . . 128.8(3) ?
    O1B C7B C6B . . 116.1(2) ?
    O2B C7B C6B . . 115.0(2) ?
    C5C N1C C1C . . 123.2(3) ?
    C5C N1C H1NC . . 119(2) ?
    C1C N1C H1NC . . 118(2) ?
    C5C N2C H2NC . . 117(2) ?
    C5C N2C H3NC . . 121(2) ?
    H2NC N2C H3NC . . 121(3) ?
    C2C C1C N1C . . 120.4(3) ?
    C2C C1C H1C . . 123.0(16) ?
    N1C C1C H1C . . 116.5(16) ?
    C1C C2C C3C . . 118.2(3) ?
    C1C C2C H2C . . 122.2(18) ?
    C3C C2C H2C . . 119.6(18) ?
    C4C C3C C2C . . 121.4(3) ?
    C4C C3C H3C . . 119.9(17) ?
    C2C C3C H3C . . 118.7(17) ?
    C3C C4C C5C . . 119.4(3) ?
    C3C C4C H4C . . 121.2(18) ?
    C5C C4C H4C . . 119.4(18) ?
    N2C C5C N1C . . 118.5(3) ?
    N2C C5C C4C . . 124.0(3) ?
    N1C C5C C4C . . 117.5(2) ?
    F3C C6C F1C . . 106.4(2) ?
    F3C C6C F2C . . 106.2(2) ?
    F1C C6C F2C . . 106.6(2) ?
    F3C C6C C7C . . 113.8(2) ?
    F1C C6C C7C . . 113.3(2) ?
    F2C C6C C7C . . 110.0(2) ?
    O1C C7C O2C . . 128.8(3) ?
    O1C C7C C6C . . 115.7(2) ?
    O2C C7C C6C . . 115.5(2) ?
    C5D N1D C1D . . 122.2(3) ?
    C5D N1D H1ND . . 115.3(18) ?
    C1D N1D H1ND . . 122.3(18) ?
    C5D N2D H2ND . . 128.0(17) ?
    C5D N2D H3ND . . 120(2) ?
    H2ND N2D H3ND . . 109(3) ?
    C2D C1D N1D . . 120.6(3) ?
    C2D C1D H1D . . 124.2(15) ?
    N1D C1D H1D . . 115.0(15) ?
    C1D C2D C3D . . 118.3(3) ?
    C1D C2D H2D . . 118.3(18) ?
    C3D C2D H2D . . 123.4(18) ?
    C4D C3D C2D . . 121.6(3) ?
    C4D C3D H3D . . 118.7(17) ?
    C2D C3D H3D . . 119.6(17) ?
    C3D C4D C5D . . 119.0(3) ?
    C3D C4D H4D . . 124.8(14) ?
    C5D C4D H4D . . 116.2(14) ?
    N2D C5D N1D . . 117.9(3) ?
    N2D C5D C4D . . 123.9(3) ?
    N1D C5D C4D . . 118.2(3) ?
    F1D C6D F2D . . 106.3(2) ?
    F1D C6D F3D . . 106.4(2) ?
    F2D C6D F3D . . 106.1(2) ?
    F1D C6D C7D . . 113.4(2) ?
    F2D C6D C7D . . 110.3(2) ?
    F3D C6D C7D . . 113.8(2) ?
    O1D C7D O2D . . 128.9(3) ?
    O1D C7D C6D . . 114.7(3) ?
    O2D C7D C6D . . 116.3(2) ?
loop_
    _geom_torsion_atom_site_label_1
    _geom_torsion_atom_site_label_2
    _geom_torsion_atom_site_label_3
    _geom_torsion_atom_site_label_4
    _geom_torsion_site_symmetry_1
    _geom_torsion_site_symmetry_2
    _geom_torsion_site_symmetry_3
    _geom_torsion_site_symmetry_4
    _geom_torsion
    _geom_torsion_publ_flag
    C5A N1A C1A C2A . . . . 0.6(4) ?
    N1A C1A C2A C3A . . . . -0.9(4) ?
    C1A C2A C3A C4A . . . . 0.5(4) ?
    C2A C3A C4A C5A . . . . 0.2(4) ?
    C1A N1A C5A N2A . . . . -178.4(3) ?
    C1A N1A C5A C4A . . . . 0.0(4) ?
    C3A C4A C5A N2A . . . . 177.9(3) ?
    C3A C4A C5A N1A . . . . -0.5(4) ?
    F2A C6A C7A O2A . . . . 85.4(3) ?
    F3A C6A C7A O2A . . . . -34.1(3) ?
    F1A C6A C7A O2A . . . . -155.3(2) ?
    F2A C6A C7A O1A . . . . -92.0(3) ?
    F3A C6A C7A O1A . . . . 148.5(2) ?
    F1A C6A C7A O1A . . . . 27.4(3) ?
    C5B N1B C1B C2B . . . . -1.3(4) ?
    N1B C1B C2B C3B . . . . 0.5(5) ?
    C1B C2B C3B C4B . . . . 0.7(5) ?
    C2B C3B C4B C5B . . . . -1.3(5) ?
    C1B N1B C5B N2B . . . . -179.4(3) ?
    C1B N1B C5B C4B . . . . 0.7(4) ?
    C3B C4B C5B N2B . . . . -179.3(3) ?
    C3B C4B C5B N1B . . . . 0.5(4) ?
    F1B C6B C7B O1B . . . . 31.0(3) ?
    F3B C6B C7B O1B . . . . 152.5(2) ?
    F2B C6B C7B O1B . . . . -88.5(3) ?
    F1B C6B C7B O2B . . . . -151.5(2) ?
    F3B C6B C7B O2B . . . . -30.0(3) ?
    F2B C6B C7B O2B . . . . 89.0(3) ?
    C5C N1C C1C C2C . . . . 1.1(4) ?
    N1C C1C C2C C3C . . . . -0.3(4) ?
    C1C C2C C3C C4C . . . . -0.6(5) ?
    C2C C3C C4C C5C . . . . 0.9(4) ?
    C1C N1C C5C N2C . . . . 179.2(3) ?
    C1C N1C C5C C4C . . . . -0.8(4) ?
    C3C C4C C5C N2C . . . . 179.8(3) ?
    C3C C4C C5C N1C . . . . -0.2(4) ?
    F3C C6C C7C O1C . . . . -154.3(2) ?
    F1C C6C C7C O1C . . . . -32.5(3) ?
    F2C C6C C7C O1C . . . . 86.7(3) ?
    F3C C6C C7C O2C . . . . 28.9(3) ?
    F1C C6C C7C O2C . . . . 150.7(2) ?
    F2C C6C C7C O2C . . . . -90.2(3) ?
    C5D N1D C1D C2D . . . . 0.5(4) ?
    N1D C1D C2D C3D . . . . -0.7(4) ?
    C1D C2D C3D C4D . . . . 0.3(5) ?
    C2D C3D C4D C5D . . . . 0.2(4) ?
    C1D N1D C5D N2D . . . . 178.9(3) ?
    C1D N1D C5D C4D . . . . 0.0(4) ?
    C3D C4D C5D N2D . . . . -179.1(3) ?
    C3D C4D C5D N1D . . . . -0.4(4) ?
    F1D C6D C7D O1D . . . . 37.8(4) ?
    F2D C6D C7D O1D . . . . -81.4(3) ?
    F3D C6D C7D O1D . . . . 159.6(3) ?
    F1D C6D C7D O2D . . . . -144.0(3) ?
    F2D C6D C7D O2D . . . . 96.8(3) ?
    F3D C6D C7D O2D . . . . -22.2(4) ?
loop_
    _geom_hbond_atom_site_label_D
    _geom_hbond_atom_site_label_H
    _geom_hbond_atom_site_label_A
    _geom_hbond_site_symmetry_A
    _geom_hbond_distance_DH
    _geom_hbond_distance_HA
    _geom_hbond_distance_DA
    _geom_hbond_angle_DHA
    _geom_hbond_publ_flag
    N1A H1NA O2D 3_675 0.92(3) 1.91(3) 2.809(3) 168(2) yes
    N2A H2NA O1D 3_675 1.02(4) 1.79(4) 2.795(4) 169(4) yes
    N2A H3NA O1A 1_655 0.84(3) 2.10(3) 2.899(3) 160(3) yes
    N1B H1NB O2C 2_645 0.97(3) 1.75(3) 2.704(3) 166(3) yes
    N2B H2NB O1C 2_645 0.91(4) 2.01(4) 2.892(4) 164(3) yes
    N2B H3NB O2B 2_645 0.86(3) 2.07(3) 2.858(3) 154(3) yes
    N1C H1NC O1A 3_665 0.86(3) 1.94(3) 2.789(3) 172(3) yes
    N2C H2NC O2A 3_665 0.90(3) 1.93(3) 2.827(4) 177(3) yes
    N2C H3NC O2D 1_545 0.94(3) 2.04(3) 2.894(3) 150(3) yes
    N1D H1ND O2B 2_655 0.92(3) 1.80(3) 2.701(3) 164(2) yes
    N2D H2ND O1B 2_655 0.95(3) 1.97(3) 2.878(4) 160(2) yes
    N2D H3ND O2C 2_755 0.84(3) 2.21(3) 2.908(3) 141(3) yes
    C1A H1A O2A . 1.00(3) 2.20(3) 3.141(3) 155(2) yes
    C1B H1B F3C 1_455 1.06(3) 2.43(3) 3.288(4) 137(2) yes
    C1C H1C O1D 1_645 0.95(2) 2.21(2) 3.107(3) 158(2) yes
    C4A H4A F1A 1_655 1.06(3) 2.34(3) 3.352(3) 159(2) yes
    C4B H4B O1C . 1.05(3) 2.25(3) 3.294(4) 171(2) yes
    C4C H4C F3D 1_545 0.93(3) 2.50(3) 3.365(3) 155(3) yes
    C4D H4D O1B 1_655 1.08(2) 2.18(2) 3.204(4) 159(2) yes
