# Supplementary material for: 2-Amino­pyridinium trifluoro­acetate
Source: Acta Crystallogr Sect E Struct Rep Online. 2010 Feb 27;66(Pt 3):o691–2. doi: 10.1107/S1600536810006392 (PMC2983566; doi:10.1107/S1600536810006392)
Supplement: Supplementary file 2 [file e-66-0o691-Isup2.hkl]

#
# h,k,l, Fc-squared, Fo-squared, sigma(Fo-squared) and status flag
#
data_I
_shelx_title ' h32m in P2(1)/c (100K)'
_shelx_refln_list_code          4
_shelx_F_calc_maximum      425.18
_exptl_crystal_F_000      1696.00
_reflns_d_resolution_high  0.8107
 
loop_
 _symmetry_equiv_pos_as_xyz
 'x, y, z'
 '-x, y+1/2, -z+1/2'
 '-x, -y, -z'
 'x, -y-1/2, z-1/2'
 
_cell_length_a    11.4641
_cell_length_b    10.0221
_cell_length_c    29.9282
_cell_angle_alpha  90.000
_cell_angle_beta   92.918
_cell_angle_gamma  90.000
 
_shelx_F_squared_multiplier     1.000
 
loop_
 _refln_index_h
 _refln_index_k
 _refln_index_l
 _refln_F_squared_calc
 _refln_F_squared_meas
 _refln_F_squared_sigma
 _refln_observed_status
   2   0   0     4159.97     4188.93    127.34 o
   3   0   0      656.43      670.53     27.57 o
   5   0   0      210.35      177.52     22.12 o
   6   0   0     2213.56     2090.96     65.33 o
   7   0   0      295.62      282.26     45.31 o
   8   0   0     2043.85     1917.76    103.27 o
   9   0   0      129.89      110.57     46.46 o
  10   0   0    11012.06    10969.50    367.04 o
  11   0   0        0.73        1.68     48.35 o
  12   0   0     1106.33     1159.63    105.69 o
  13   0   0        5.19      -19.89     78.61 o
  14   0   0      271.70      420.83    120.79 o
   1   1   0     6570.42     6889.90     96.02 o
   2   1   0     3408.24     3228.47     64.04 o
   3   1   0     3418.71     3209.87     65.80 o
   4   1   0     1257.28     1335.77    120.92 o
   5   1   0     1228.91     1048.94     69.67 o
   6   1   0     1965.83     2094.78     59.36 o
   7   1   0       60.32       48.02     18.79 o
   8   1   0        5.34       16.86     18.74 o
   9   1   0     1221.83     1289.95     56.13 o
  10   1   0      621.61      622.78     40.69 o
  11   1   0      991.70     1081.26     79.92 o
  12   1   0        2.35       17.00     44.07 o
  13   1   0       53.07       38.88     47.89 o
  14   1   0       16.88       99.30     64.87 o
   0   2   0      853.87      720.76     31.40 o
   1   2   0      377.61      414.82     15.54 o
   2   2   0    55177.23    54962.84    726.93 o
   3   2   0      107.18      132.91     23.97 o
   4   2   0        0.66       -6.71     10.79 o
   5   2   0     2834.95     2798.31     71.59 o
   6   2   0     7879.26     8497.83    169.19 o
   7   2   0      131.44      147.04     23.57 o
   9   2   0      514.74      488.44     41.45 o
  10   2   0     2502.96     2475.44     82.10 o
  11   2   0      405.82      367.83     41.20 o
  12   2   0       12.97       -6.34     30.49 o
  13   2   0      197.84      255.97     57.93 o
   1   3   0      239.15      359.48     16.41 o
   2   3   0     1122.23     1060.23     30.04 o
   3   3   0      850.75      930.71     29.21 o
   5   3   0     1899.55     2028.47     51.87 o
   6   3   0        1.03       -0.64     17.95 o
   7   3   0        0.83        7.76     19.51 o
   8   3   0      526.00      697.46     72.09 o
   9   3   0      936.76      883.64     51.92 o
  10   3   0       10.88      -13.54     29.30 o
  11   3   0      873.56      977.16     60.49 o
  12   3   0      748.86      703.59     56.17 o
  13   3   0        5.84      -42.58     32.76 o
   0   4   0    81667.00    81190.84   1472.56 o
   1   4   0      521.24      507.79     27.80 o
   2   4   0      835.28      854.19     27.06 o
   3   4   0     1132.75     1044.62     37.21 o
   4   4   0       52.04       79.57     15.36 o
   5   4   0       41.89       38.75     20.56 o
   6   4   0      471.70      482.99     34.61 o
   7   4   0      145.35       93.76     31.21 o
   8   4   0      480.74      466.09     34.96 o
   9   4   0      210.56      182.67     35.31 o
  10   4   0      157.66      131.88     35.30 o
  11   4   0      163.92      141.50     37.19 o
  12   4   0        2.72       34.97     35.47 o
  13   4   0        4.76      -10.05     36.54 o
   1   5   0     1882.40     1655.18     58.35 o
   2   5   0     2151.81     2064.75     47.88 o
   3   5   0       23.68       65.02     18.59 o
   4   5   0     7045.67     6929.41    102.31 o
   5   5   0      108.86      113.40     25.14 o
   6   5   0     2266.56     2524.40     74.65 o
   7   5   0        1.43      -20.77     20.24 o
   8   5   0       81.01      118.73     29.05 o
   9   5   0       47.72       80.23     29.40 o
  10   5   0       34.34       64.17     36.86 o
  11   5   0      133.65      102.17     40.12 o
  12   5   0       94.31       92.95     50.67 o
   0   6   0     1907.21     2004.71     59.79 o
   1   6   0       31.82       28.12     14.61 o
   2   6   0     1611.03     1715.67     45.61 o
   3   6   0      186.28      229.27     22.64 o
   4   6   0     4338.35     4222.17     76.06 o
   5   6   0      142.60      151.23     20.51 o
   6   6   0     1042.26     1196.29     53.99 o
   7   6   0       88.96       89.50     30.89 o
   8   6   0      396.71      422.79     39.83 o
   9   6   0        1.02       21.95     30.13 o
  10   6   0      249.62      242.89     38.90 o
  11   6   0       31.61       70.95     35.28 o
  12   6   0        1.71      -49.72     45.03 o
   1   7   0       19.07       12.70     12.39 o
   2   7   0        0.38        0.12     26.12 o
   3   7   0      198.39      199.45     34.12 o
   4   7   0      946.20      998.76     40.95 o
   5   7   0        7.92       23.34     24.10 o
   6   7   0     1260.12     1328.64     60.03 o
   7   7   0      124.97      102.76     33.53 o
   8   7   0      254.47      189.41     37.09 o
   9   7   0        3.45      -18.81     34.70 o
  10   7   0      166.47      112.50     37.87 o
  11   7   0      151.23      106.70     42.93 o
   0   8   0       31.59       69.78     31.79 o
   1   8   0        0.33      -22.96     27.19 o
   2   8   0      158.27      158.85     31.97 o
   3   8   0        4.84        9.94     29.00 o
   4   8   0        0.57        7.40     29.21 o
   5   8   0      557.61      635.53     37.94 o
   6   8   0     1024.68      940.72     55.53 o
   7   8   0      615.81      592.99     48.87 o
   8   8   0      117.21       76.53     37.37 o
   9   8   0      190.80      233.17     48.46 o
  10   8   0       78.36       86.04     47.55 o
   1   9   0      133.15       68.12     40.70 o
   2   9   0       36.68       24.97     45.82 o
   3   9   0       13.61        2.11     38.11 o
   4   9   0      539.91      624.87     44.42 o
   5   9   0      318.63      400.45     44.50 o
   6   9   0       75.30      -23.07     39.05 o
   7   9   0       96.61       56.72     38.60 o
   8   9   0       51.25       53.12     43.84 o
   9   9   0        2.01        1.46     44.44 o
   0  10   0       65.15       34.82     88.14 o
   1  10   0        9.17      -28.20     42.02 o
   2  10   0       97.99       35.23     49.76 o
   3  10   0        3.14       42.78     51.49 o
   4  10   0     1692.17     1805.04     82.75 o
   5  10   0        2.64      -19.66     44.86 o
   6  10   0       12.95       15.80     46.19 o
   7  10   0        4.71       -5.87     59.51 o
   8  10   0       51.11       59.88     62.68 o
   1  11   0       26.80       32.79     69.75 o
   2  11   0       11.53       28.58     50.66 o
   3  11   0       16.84      -71.74     54.60 o
   4  11   0      274.03      288.67     61.39 o
   5  11   0      415.02      494.51    106.52 o
   6  11   0      658.95      741.11     96.37 o
   0  12   0      532.30      548.32    123.35 o
   1  12   0        8.78       15.27     76.51 o
   2  12   0      176.83      177.36     79.09 o
   3  12   0        7.56        4.18     76.75 o
 -14   1   1       46.42       67.29     52.57 o
 -13   1   1      697.26      660.10     73.92 o
 -12   1   1      925.31      831.56     77.15 o
 -11   1   1      628.67      666.01     58.38 o
 -10   1   1      420.76      460.79     35.51 o
  -9   1   1     1080.35     1108.81     48.17 o
  -8   1   1      168.45      187.40     26.85 o
  -7   1   1      615.09      644.92     40.67 o
  -6   1   1     2659.26     2879.36     65.35 o
  -5   1   1       11.82       -3.38      9.13 o
  -3   1   1     1125.88     1169.55     38.89 o
  -2   1   1     5318.65     5474.80     90.94 o
  -1   1   1     5738.67     6029.95     75.47 o
   0   1   1        6.33       -7.59      3.80 o
   1   1   1     1893.60     2002.83     32.69 o
   2   1   1    13459.49    13358.73    221.58 o
   3   1   1     3553.09     3476.87     91.28 o
   4   1   1     8270.63     8519.29    170.71 o
   5   1   1       16.85        7.33     13.58 o
   7   1   1       33.87       40.44     16.71 o
   9   1   1      110.82      128.57     28.84 o
  10   1   1     3074.70     3250.86     98.94 o
  11   1   1       26.45       -3.38     39.06 o
  12   1   1     1101.06     1131.06     88.54 o
  13   1   1        0.00       -1.09     67.32 o
  14   1   1       22.54       64.66    141.93 o
 -13   2   1      443.99      524.94     69.87 o
 -12   2   1      677.79      649.67     50.76 o
 -11   2   1     4251.43     4314.67    126.12 o
 -10   2   1      355.63      380.62     38.97 o
  -9   2   1     8868.41     8579.16    181.16 o
  -8   2   1       11.21       33.84     17.38 o
  -7   2   1        7.26        1.23      9.95 o
  -6   2   1      137.39      127.17     20.18 o
  -5   2   1    11188.69    10689.79    198.22 o
  -4   2   1       29.23       29.32     16.25 o
  -3   2   1     6124.47     6114.90    111.09 o
  -2   2   1      986.35      919.23     57.55 o
  -1   2   1      207.30      228.15     11.05 o
   0   2   1     7590.37     7453.94     92.82 o
   1   2   1       21.29        8.22      7.14 o
   2   2   1     2529.40     2552.67     60.06 o
   3   2   1     2300.04     2255.98     53.18 o
   4   2   1     1234.67     1151.70     41.05 o
   5   2   1     6098.12     6309.10    110.26 o
   6   2   1      333.54      389.02     22.73 o
   7   2   1     6710.23     6689.81    143.70 o
   8   2   1        2.56        8.48     21.08 o
   9   2   1      473.34      443.28     38.31 o
  10   2   1      523.37      537.05     44.32 o
  11   2   1    10221.86    10240.21    260.99 o
  12   2   1        0.00      -10.02     29.78 o
  13   2   1      397.94      274.08     61.96 o
 -13   3   1        1.17        2.45     33.78 o
 -12   3   1      121.41       75.02     45.21 o
 -11   3   1      808.76      827.60     56.46 o
 -10   3   1      684.03      868.38     54.68 o
  -9   3   1       44.82       61.30     26.90 o
  -8   3   1       43.97       41.86     21.88 o
  -7   3   1     1690.98     1722.91     51.00 o
  -6   3   1     5072.13     5398.10    101.98 o
  -5   3   1     3251.48     3466.54     71.87 o
  -4   3   1     5614.09     5573.71    268.67 o
  -3   3   1     3412.38     3326.40     61.16 o
  -2   3   1      114.69      122.44     17.30 o
  -1   3   1      124.14      126.47     15.33 o
   0   3   1      164.88      154.15     13.62 o
   1   3   1       13.80       29.16     10.40 o
   2   3   1       83.31       95.22     14.12 o
   3   3   1      250.84      263.42     21.44 o
   4   3   1     3398.24     3400.06    125.09 o
   5   3   1     7350.79     7740.36    147.25 o
   6   3   1     4087.20     4087.97     84.25 o
   7   3   1     2779.99     3054.14     75.71 o
   8   3   1        0.90       20.35     21.15 o
   9   3   1      110.49      139.37     30.86 o
  10   3   1      402.24      469.28     44.14 o
  11   3   1      517.99      493.51     47.50 o
  12   3   1      881.76     1027.28     65.07 o
  13   3   1       70.22       91.14     37.59 o
 -13   4   1       82.17       65.06     38.73 o
 -12   4   1        0.00        7.05     33.98 o
 -11   4   1      474.71      427.98     46.65 o
 -10   4   1     1407.55     1291.68     67.80 o
  -9   4   1      136.41      103.70     33.18 o
  -8   4   1       51.42       35.75     25.14 o
  -7   4   1     2618.49     2782.49    111.36 o
  -6   4   1        3.42       -2.22     20.47 o
  -5   4   1    11391.43    12008.03    217.68 o
  -4   4   1      165.79      192.10     22.54 o
  -3   4   1     4860.70     4931.79    102.56 o
  -2   4   1      876.52      919.98     37.20 o
  -1   4   1     7091.99     6925.55    102.33 o
   0   4   1     9084.98     8647.03    124.63 o
   1   4   1     3215.96     3103.24     49.94 o
   2   4   1     1384.02     1558.17     35.32 o
   3   4   1     1082.68     1135.21     31.82 o
   4   4   1        0.62       15.67     15.58 o
   5   4   1    12220.59    12788.15    211.85 o
   6   4   1      306.72      308.98     31.60 o
   7   4   1      636.27      679.76     47.88 o
   8   4   1       76.73       70.18     25.26 o
   9   4   1      108.49       76.30     27.56 o
  10   4   1       11.41       25.32     31.28 o
  11   4   1      121.74      187.79     39.65 o
  12   4   1      446.10      400.48     52.31 o
  13   4   1       14.01       38.84     38.55 o
 -12   5   1      184.39      220.27     46.57 o
 -11   5   1      324.43      276.73     44.54 o
 -10   5   1      119.41       86.67     40.34 o
  -9   5   1       84.90      100.94     29.44 o
  -8   5   1       20.31       11.64     27.07 o
  -7   5   1      199.92      207.64     27.57 o
  -6   5   1        1.26       15.47     19.79 o
  -5   5   1       18.68       23.26     23.12 o
  -4   5   1      136.29      137.33     18.79 o
  -3   5   1     1531.13     1515.23     40.82 o
  -2   5   1     1637.19     1659.66     41.20 o
  -1   5   1     4252.07     3982.57     63.47 o
   0   5   1      180.31      181.76     16.03 o
   1   5   1     1640.96     1609.46     35.58 o
   2   5   1     1930.79     1954.22     48.93 o
   3   5   1     3897.07     4039.53     69.40 o
   4   5   1      170.54      175.04     19.84 o
   5   5   1      544.24      576.56     28.42 o
   6   5   1      320.96      324.80     34.13 o
   7   5   1      728.08      689.56     71.26 o
   8   5   1       45.95      111.36     29.47 o
   9   5   1        1.05       -1.44     27.22 o
  10   5   1      133.12       38.88     31.56 o
  11   5   1        8.27       -0.93     34.67 o
  12   5   1       52.65       92.18     38.57 o
 -12   6   1       81.56       73.93     58.03 o
 -11   6   1      265.39      247.21     55.20 o
 -10   6   1       28.76       90.72     32.99 o
  -9   6   1     1157.53     1109.32     73.42 o
  -8   6   1      604.38      574.21     59.24 o
  -7   6   1       21.96       17.46     28.24 o
  -6   6   1      462.09      455.04     47.57 o
  -5   6   1      618.25      676.19     41.69 o
  -4   6   1      920.19      961.81     36.08 o
  -3   6   1      882.27      870.17     36.90 o
  -2   6   1      448.11      476.41     27.59 o
  -1   6   1      718.33      798.69     35.22 o
   0   6   1     1969.18     1856.76     39.01 o
   1   6   1        7.80        0.53     15.76 o
   2   6   1     1303.68     1376.96     40.56 o
   3   6   1     1753.05     1633.20     65.06 o
   4   6   1      287.54      329.59     27.23 o
   5   6   1     1407.91     1432.70     41.84 o
   6   6   1     2437.66     2449.18     73.10 o
   7   6   1      103.65       59.12     28.92 o
   8   6   1      188.43      152.72     33.05 o
   9   6   1      949.91      829.34     55.49 o
  10   6   1      164.89       94.36     33.27 o
  11   6   1      624.97      582.29     53.89 o
  12   6   1       35.82       96.24     41.20 o
 -11   7   1        0.16      -28.98     39.19 o
 -10   7   1       59.73       61.32     40.49 o
  -9   7   1       44.17       62.80     39.36 o
  -8   7   1       39.05       35.89     31.98 o
  -7   7   1      241.01      257.72     37.08 o
  -6   7   1        2.67      -20.15     30.03 o
  -5   7   1     1160.93     1229.75     49.71 o
  -4   7   1       75.40       93.42     26.16 o
  -3   7   1       95.16      102.96     20.35 o
  -2   7   1        4.12       35.67     25.71 o
  -1   7   1      253.51      271.02     24.51 o
   0   7   1       42.90       76.76     18.16 o
   1   7   1      452.19      404.37     27.92 o
   2   7   1        0.15       -6.62     23.61 o
   3   7   1        9.08       29.81     23.55 o
   4   7   1       69.97       69.58     25.74 o
   5   7   1      178.54      195.91     28.00 o
   6   7   1      149.89      135.64     34.37 o
   7   7   1        4.89       10.90     30.54 o
   8   7   1      167.68      120.05     34.87 o
   9   7   1      141.94      124.73     36.51 o
  10   7   1       61.86       86.30     36.25 o
  11   7   1      428.87      437.63     54.79 o
 -10   8   1        1.70      -20.10     40.33 o
  -9   8   1       77.21       80.41     41.69 o
  -8   8   1        0.15      -51.02     32.12 o
  -7   8   1     1187.64     1160.81     61.23 o
  -6   8   1        8.82       21.08     34.01 o
  -5   8   1     4665.09     4726.53    107.06 o
  -4   8   1      127.58      156.09     32.31 o
  -3   8   1        9.71      -20.31     35.69 o
  -2   8   1      368.18      397.57     40.41 o
  -1   8   1       10.76       33.60     27.86 o
   0   8   1       11.91       17.07     25.07 o
   1   8   1       46.32       49.21     25.06 o
   2   8   1        6.78       20.59     27.52 o
   3   8   1      142.90      124.12     32.06 o
   4   8   1       17.16       14.72     30.54 o
   5   8   1     4195.31     4495.95     87.17 o
   6   8   1      299.69      286.06     40.00 o
   7   8   1       10.21       25.50     34.80 o
   8   8   1        4.51      -43.86     32.95 o
   9   8   1       16.33      -37.79     33.84 o
  10   8   1      182.74      122.61     47.06 o
  -9   9   1        1.00      -28.54     42.07 o
  -8   9   1       37.22       15.52     42.31 o
  -7   9   1      263.32      365.25     46.74 o
  -6   9   1      121.91      137.90     48.09 o
  -5   9   1     1169.49     1206.75     61.32 o
  -4   9   1        1.21       12.66     32.33 o
  -3   9   1     2456.88     2422.84     71.42 o
  -2   9   1      256.54      264.94     50.88 o
  -1   9   1        0.01      -23.97     43.04 o
   0   9   1       80.84       20.23     37.39 o
   1   9   1       78.34      104.81     41.71 o
   2   9   1      670.88      616.34     57.97 o
   3   9   1        1.59       -3.05     40.51 o
   4   9   1      239.96      293.27     48.21 o
   5   9   1     3445.06     3558.34     85.28 o
   6   9   1       49.35      102.82     37.21 o
   7   9   1       23.51      -19.57     36.06 o
   8   9   1      111.62       57.21     39.40 o
   9   9   1       15.81       34.44     42.43 o
  -8  10   1       22.33      -43.35     58.11 o
  -7  10   1       40.88      -37.37     53.33 o
  -6  10   1       45.24      -46.56     49.05 o
  -5  10   1     2595.74     2455.96     95.33 o
  -4  10   1       15.11       45.75     51.05 o
  -3  10   1      255.08      261.37     56.05 o
  -2  10   1      224.56      180.04     50.06 o
  -1  10   1      140.39       87.78     44.06 o
   0  10   1       21.66       96.02     77.01 o
   1  10   1       88.70       89.73     63.75 o
   2  10   1       14.43       19.85     57.76 o
   3  10   1      467.97      526.23     61.41 o
   4  10   1       27.47      -53.81     51.57 o
   5  10   1      983.62     1048.95    106.08 o
   6  10   1       31.74       18.80     48.22 o
   7  10   1       28.57       48.04     57.04 o
   8  10   1      133.77      147.98    103.73 o
  -6  11   1       38.37       34.50     71.60 o
  -5  11   1      682.40      828.88    143.86 o
  -4  11   1       98.03      -15.54     55.85 o
  -3  11   1      338.05      350.78     75.47 o
  -2  11   1        0.82      -85.68     47.01 o
  -1  11   1      125.07      141.17     72.30 o
   0  11   1       47.47       77.77     70.82 o
   1  11   1       27.79       61.12     68.67 o
   2  11   1       31.94      -43.80     69.84 o
   3  11   1      238.23      312.77    100.69 o
   4  11   1        7.05      -33.98     92.27 o
   5  11   1      464.44      401.93     77.07 o
   6  11   1      493.03      319.38    128.74 o
  -3  12   1       26.48      -25.00     84.36 o
  -2  12   1       26.38       34.13     79.38 o
  -1  12   1        0.18       75.75     79.19 o
   0  12   1      601.93      694.39     90.67 o
   1  12   1       72.97       30.70    122.12 o
   2  12   1      119.10      121.67     77.24 o
   3  12   1       14.83      -66.10     92.24 o
 -14   0   2      634.88      916.73    149.96 o
 -13   0   2       53.23       50.16     58.57 o
 -12   0   2       77.87      147.52     90.51 o
 -11   0   2        3.51       24.23     47.25 o
 -10   0   2     6183.36     5963.42    217.22 o
  -9   0   2      582.17      525.39     64.11 o
  -8   0   2     4368.18     4334.93    177.19 o
  -7   0   2       28.86      105.25     34.63 o
  -6   0   2       66.56       36.55     30.78 o
  -5   0   2      479.30      471.00     30.71 o
  -4   0   2     3576.19     3746.09    309.95 o
  -3   0   2     4990.38     5046.00    106.20 o
  -2   0   2    81191.23    81919.92   1979.78 o
  -1   0   2      831.98      696.40     26.22 o
   0   0   2      262.05      248.04     10.32 o
   1   0   2      106.75       79.61      6.52 o
   2   0   2   113157.72        2.00      7.90 o
   3   0   2     5648.73     5277.81    138.70 o
   4   0   2     3310.28       15.66     25.94 o
   5   0   2        0.19        0.77      7.65 o
   6   0   2       10.66      -10.97     16.57 o
   7   0   2       40.60       33.27     22.19 o
   8   0   2      573.41      624.65    115.57 o
   9   0   2     1348.21     1283.45    203.92 o
  10   0   2     3097.83     3249.96    148.74 o
  11   0   2      131.75      140.97     78.38 o
  12   0   2      316.77      399.87    108.19 o
  13   0   2       87.25       18.80     81.21 o
  14   0   2      125.74      165.14    103.26 o
 -14   1   2      132.70      266.68     72.41 o
 -13   1   2       40.68       90.10     49.95 o
 -12   1   2     1070.44      965.88     77.24 o
 -11   1   2      100.30       97.27     36.90 o
 -10   1   2       28.79       12.81     30.10 o
  -9   1   2       25.72       46.20     22.35 o
  -8   1   2      166.89      206.32     25.10 o
  -7   1   2     1049.82     1020.65     40.10 o
  -6   1   2     2105.85     2180.55     57.85 o
  -5   1   2      524.38      486.55     52.38 o
  -4   1   2      605.13      703.90     37.91 o
  -3   1   2      595.73      624.84     32.52 o
  -2   1   2     1709.59     1572.25     34.62 o
  -1   1   2      316.51      333.68     10.80 o
   0   1   2        7.76        8.69      4.08 o
   1   1   2     1491.30     1418.86     22.06 o
   2   1   2     2978.19     2921.74     46.78 o
   3   1   2    15232.52    15339.36    256.77 o
   4   1   2      311.09      398.32     70.77 o
   5   1   2     1476.96     1265.05     50.81 o
   6   1   2      149.24      212.83     27.05 o
   8   1   2        5.33       -9.59     20.16 o
   9   1   2       56.97       17.57     22.85 o
  10   1   2        0.00       -1.37     25.59 o
  11   1   2      299.57      299.98     54.21 o
  12   1   2      627.00      646.68     70.62 o
  13   1   2        1.15       -3.14     55.50 o
  14   1   2        2.46       41.42     60.90 o
 -13   2   2       67.60       76.17     49.50 o
 -12   2   2      829.93      773.99     54.30 o
 -11   2   2        5.98       56.71     29.80 o
 -10   2   2      855.85      948.50     60.25 o
  -9   2   2        0.04      -13.20     21.49 o
  -8   2   2     2016.40     2042.40    106.94 o
  -7   2   2      110.45       81.28     19.59 o
  -6   2   2      754.45      755.87     42.42 o
  -5   2   2     2520.85     1583.86     97.69 o
  -4   2   2     9236.74     9614.15    206.29 o
  -3   2   2     3494.18     3590.73     64.33 o
  -2   2   2     4621.83     4694.44     76.17 o
  -1   2   2     2208.48     2066.20     37.71 o
   0   2   2    44802.49    44415.49    528.47 o
   1   2   2      513.59      540.03     17.02 o
   2   2   2     2371.71     2222.63     38.06 o
   3   2   2     3091.66     3027.44     52.03 o
   5   2   2      774.45      878.48     32.79 o
   6   2   2     1999.04     2031.94     51.55 o
   7   2   2     1066.12     1183.38     41.20 o
   8   2   2       86.41       36.18     36.41 o
   9   2   2      517.76      523.81     41.37 o
  10   2   2      632.65      762.15     51.77 o
  11   2   2      190.36      212.20     59.21 o
  12   2   2      218.81      220.71     40.88 o
  13   2   2       43.26       11.11     78.11 o
 -13   3   2      109.36      105.28     36.73 o
 -12   3   2        2.68       12.64     31.79 o
 -11   3   2      139.75       83.40     32.19 o
 -10   3   2     2226.89     2609.01    110.20 o
  -9   3   2      853.28      780.10     49.04 o
  -8   3   2      685.55      807.50     60.32 o
  -7   3   2       61.34       78.06     19.71 o
  -6   3   2    10409.82    10551.82    175.78 o
  -5   3   2      981.26     1046.42     48.92 o
  -4   3   2      332.60      399.27     23.78 o
  -3   3   2        1.41        5.18     10.79 o
  -2   3   2      378.65      378.65     18.34 o
  -1   3   2     2360.20     2542.86     43.34 o
   0   3   2       10.95       14.49     11.31 o
   1   3   2      616.30      548.90     18.93 o
   2   3   2      221.81      224.57     15.92 o
   3   3   2       96.53       84.45     17.52 o
   4   3   2       40.38       36.23     17.65 o
   5   3   2    13468.74    14433.21    347.23 o
   6   3   2     1073.53      971.57     43.69 o
   7   3   2      986.23     1168.35     48.28 o
   8   3   2       25.37      -20.80     21.03 o
   9   3   2      250.71      226.64     35.58 o
  10   3   2      310.24      382.64     41.76 o
  11   3   2      286.86      354.25     43.77 o
  12   3   2       96.53      113.92     38.36 o
  13   3   2      231.72      341.12     47.03 o
 -13   4   2      120.98      122.20     46.16 o
 -12   4   2      274.32      264.47     43.43 o
 -11   4   2        5.58        0.57     30.57 o
 -10   4   2      826.84      833.61     66.44 o
  -9   4   2      237.01      212.81     35.76 o
  -8   4   2       45.63       59.88     24.80 o
  -7   4   2        4.42      -14.70     21.45 o
  -6   4   2      424.98      442.26     31.08 o
  -5   4   2     1811.80     1968.41     57.92 o
  -4   4   2      143.46      206.50     49.91 o
  -3   4   2        0.67       12.04     16.17 o
  -2   4   2     4949.80     5250.17     72.96 o
  -1   4   2     4011.40     4182.63     97.97 o
   0   4   2     3862.67     3939.83     64.86 o
   1   4   2      213.82      224.97     14.98 o
   2   4   2     1701.08     1742.25     36.18 o
   3   4   2        7.28       14.64     15.05 o
   4   4   2      207.17      268.41     15.12 o
   5   4   2    10004.09    10545.88    179.48 o
   6   4   2      561.59      548.31     46.85 o
   7   4   2      451.21      558.34     38.89 o
   8   4   2       13.88       -6.97     23.18 o
   9   4   2      364.45      359.57     35.39 o
  10   4   2        5.00       20.12     32.02 o
  11   4   2     1213.92     1146.40     68.58 o
  12   4   2      204.25      204.32     42.67 o
  13   4   2       58.17       41.96     39.00 o
 -12   5   2      778.87      705.75     84.84 o
 -11   5   2       32.57       83.51     36.64 o
 -10   5   2       76.75       43.92     34.69 o
  -9   5   2       53.03       47.57     28.03 o
  -8   5   2        4.14      -15.65     25.56 o
  -7   5   2      133.78      117.41     27.78 o
  -6   5   2       57.96       25.98     17.82 o
  -5   5   2      555.37      605.50     53.24 o
  -4   5   2     3203.53     3371.85     66.96 o
  -3   5   2      317.60      349.11     23.07 o
  -2   5   2      413.62      528.50     25.48 o
  -1   5   2        5.96       -0.22     13.89 o
   0   5   2      302.51      360.19     18.02 o
   1   5   2      954.39     1058.75     32.69 o
   2   5   2       91.37      102.64     17.28 o
   3   5   2       92.15      127.26     19.68 o
   4   5   2       67.00       39.74     18.40 o
   5   5   2       40.29        6.27     19.82 o
   6   5   2      170.99      165.82     32.94 o
   7   5   2      187.20      221.21     30.77 o
   8   5   2      138.97      111.65     45.97 o
   9   5   2        8.85       13.16     28.71 o
  10   5   2        0.29       21.85     31.35 o
  11   5   2        3.41       23.47     35.83 o
  12   5   2      653.66      658.99     89.05 o
 -12   6   2        3.04       -3.18     43.72 o
 -11   6   2        0.01      -21.17     43.08 o
 -10   6   2      556.91      503.36     44.84 o
  -9   6   2      293.45      294.73     44.19 o
  -8   6   2      415.53      420.09     39.64 o
  -7   6   2      555.72      496.82     40.88 o
  -6   6   2      515.50      480.89     36.71 o
  -5   6   2      134.56       92.83     32.74 o
  -4   6   2     3047.60     2993.21     61.19 o
  -3   6   2       21.51       19.69     21.91 o
  -2   6   2      638.28      723.48     33.58 o
  -1   6   2     5248.37     5453.99     80.71 o
   0   6   2      329.82      420.47     21.13 o
   1   6   2     2388.60     2345.29     46.89 o
   2   6   2       34.62       17.85     19.71 o
   3   6   2      330.94      352.70     27.47 o
   4   6   2     3464.59     3670.73     70.92 o
   5   6   2      480.14      474.17     30.19 o
   6   6   2        1.61      -29.36     26.29 o
   7   6   2      542.12      526.78     48.62 o
   8   6   2      211.18      222.65     35.46 o
   9   6   2      206.74      208.81     36.04 o
  10   6   2      108.57      130.64     35.86 o
  11   6   2        0.37       37.61     34.45 o
  12   6   2      125.61       66.36     42.41 o
 -11   7   2        3.02      -73.17     36.58 o
 -10   7   2      867.69      868.69     63.79 o
  -9   7   2       53.38       51.57     33.62 o
  -8   7   2      744.76      740.61     49.65 o
  -7   7   2       89.08      118.15     40.64 o
  -6   7   2     1125.54     1011.44     53.97 o
  -5   7   2        4.19       25.41     30.10 o
  -4   7   2     2123.13     2162.86     61.05 o
  -3   7   2      423.33      347.76     37.71 o
  -2   7   2       78.85       51.06     23.04 o
  -1   7   2      402.88      417.06     26.79 o
   0   7   2      737.18      704.95     27.08 o
   1   7   2      272.97      328.36     23.78 o
   2   7   2      395.78      428.23     36.96 o
   3   7   2      224.80      252.57     30.85 o
   4   7   2      263.11      282.14     39.67 o
   5   7   2      211.66      253.33     29.49 o
   6   7   2       11.31        9.10     29.66 o
   7   7   2      872.48      940.85     53.71 o
   8   7   2      906.45      953.35     55.51 o
   9   7   2       99.72      123.42     37.64 o
  10   7   2      728.06      759.29     54.72 o
  11   7   2      125.77       31.10     36.54 o
 -10   8   2      135.60      190.12     47.52 o
  -9   8   2      121.64       60.15     41.96 o
  -8   8   2      146.96      151.33     43.35 o
  -7   8   2      289.11      296.64     41.27 o
  -6   8   2      697.93      689.19     49.78 o
  -5   8   2     1448.36     1514.89     61.31 o
  -4   8   2      122.76       60.61     35.08 o
  -3   8   2       91.74       72.93     31.63 o
  -2   8   2       84.19      103.93     32.13 o
  -1   8   2       57.13       47.33     29.40 o
   0   8   2      261.75      301.24     29.65 o
   1   8   2      174.69      156.13     32.32 o
   2   8   2       61.09       84.17     29.50 o
   3   8   2       79.93       89.44     31.06 o
   4   8   2       41.23       45.53     31.08 o
   5   8   2       76.69       47.64     28.36 o
   6   8   2      202.46      145.52     34.24 o
   7   8   2      105.06       89.83     37.10 o
   8   8   2       24.30       16.17     51.70 o
   9   8   2       35.23       76.88     37.80 o
  10   8   2        4.27      -27.90     37.23 o
  -9   9   2        6.44       -6.21     42.91 o
  -8   9   2       52.35       31.79     43.72 o
  -7   9   2        0.58      -27.36     54.30 o
  -6   9   2     1860.55     1966.63     83.52 o
  -5   9   2      209.40      157.86     49.55 o
  -4   9   2      285.79      315.26     38.74 o
  -3   9   2      199.42      214.17     36.69 o
  -2   9   2       30.93       26.40     57.83 o
  -1   9   2       11.62       27.31     41.60 o
   0   9   2      771.45      735.94     50.68 o
   1   9   2      251.84      247.51     47.03 o
   2   9   2       18.82       14.99     44.15 o
   3   9   2      475.23      495.93     48.57 o
   4   9   2      572.65      580.15     49.58 o
   5   9   2      119.92      142.37     40.19 o
   6   9   2        0.50       23.97     40.16 o
   7   9   2      251.46      279.45     45.23 o
   8   9   2       18.69       29.73     41.04 o
   9   9   2       38.79       60.55     42.99 o
  -8  10   2       87.35       68.97     49.82 o
  -7  10   2      105.53       99.34     60.17 o
  -6  10   2        0.42       13.36     77.68 o
  -5  10   2      141.56      185.01     52.24 o
  -4  10   2      499.14      578.10     60.00 o
  -3  10   2       55.55       53.63     50.23 o
  -2  10   2        0.85       -9.08     55.65 o
  -1  10   2      283.75      330.32     50.32 o
   0  10   2       11.39      -67.57     60.67 o
   1  10   2      339.66      395.61     70.28 o
   2  10   2        9.58      -30.84     46.99 o
   3  10   2        3.00       -7.64     50.63 o
   4  10   2      344.48      421.91     58.77 o
   5  10   2       30.40       12.57     60.74 o
   6  10   2      266.84      265.84     55.72 o
   7  10   2       52.78      -35.67     49.81 o
   8  10   2      200.18      260.21     78.98 o
  -6  11   2       29.78       18.63     75.39 o
  -5  11   2       73.17      -13.55     96.25 o
  -4  11   2      450.82      425.47     68.79 o
  -3  11   2      248.64      261.88     56.99 o
  -2  11   2       37.79       17.07     49.21 o
  -1  11   2        1.00      -40.45     71.26 o
   0  11   2      185.05      204.86     73.97 o
   1  11   2      102.35       57.95     70.53 o
   2  11   2        1.32      -46.06     67.30 o
   3  11   2       76.83       79.24     61.25 o
   4  11   2      176.52      185.66     57.81 o
   5  11   2      135.38      128.37     69.42 o
   6  11   2       50.65       13.78     66.61 o
  -3  12   2       28.18        3.14     59.47 o
  -2  12   2       11.82       68.93     87.20 o
  -1  12   2        6.90       -0.09     76.97 o
   0  12   2      562.67      537.78    101.07 o
   1  12   2        0.03       49.79     80.41 o
   2  12   2      210.47      216.14     81.84 o
   3  12   2       40.69       64.58     77.08 o
 -14   1   3        3.10       13.76     49.10 o
 -13   1   3      290.15      358.07     60.92 o
 -12   1   3      448.16      457.62     53.22 o
 -11   1   3      108.78       84.64     37.37 o
 -10   1   3       70.15       66.37     33.28 o
  -9   1   3      479.66      564.35     49.81 o
  -8   1   3      857.87      923.30     40.33 o
  -7   1   3      203.46      182.47     21.58 o
  -6   1   3       96.96      100.41     18.14 o
  -5   1   3      149.45      189.86     17.98 o
  -3   1   3       35.52       42.81     17.81 o
  -2   1   3     6719.79     6954.42    124.18 o
  -1   1   3       69.26       67.07      6.44 o
   0   1   3      318.45      172.78     12.66 o
   1   1   3      146.53      167.37     13.89 o
   2   1   3     3224.75     3238.52     46.92 o
   3   1   3      481.06      405.99     20.05 o
   5   1   3      283.86      343.67     27.41 o
   6   1   3      138.69      119.30     21.87 o
   7   1   3      240.05      223.46     30.48 o
   8   1   3      620.76      688.89     69.24 o
   9   1   3      632.76      618.03     42.79 o
  10   1   3      398.98      435.86     41.42 o
  11   1   3     1275.68     1266.57     88.17 o
  12   1   3      290.18      296.57     67.05 o
  13   1   3       85.96      121.21     62.37 o
 -13   2   3      201.74      188.06     54.36 o
 -12   2   3      151.87      158.15     49.41 o
 -11   2   3     1629.09     1645.29     72.24 o
 -10   2   3       60.21       36.67     24.27 o
  -9   2   3     5264.71     5375.47    114.46 o
  -8   2   3      756.35      804.59     44.26 o
  -7   2   3     2529.95     2604.27     72.85 o
  -6   2   3     1416.41     1506.50     57.78 o
  -5   2   3     1219.77     1143.98     54.04 o
  -4   2   3     7215.87     7196.14    187.73 o
  -3   2   3      318.37      372.02     16.47 o
  -2   2   3     1485.94     1581.65     30.60 o
  -1   2   3     9026.79     8635.06    119.12 o
   0   2   3      827.09      727.46     19.56 o
   1   2   3     1896.27     1737.27     43.04 o
   2   2   3      419.61      339.65     23.60 o
   3   2   3     1140.18     1238.55     31.28 o
   4   2   3     5003.40     4818.60     95.72 o
   5   2   3     3729.43     3849.15     83.79 o
   6   2   3      271.46      255.74     22.44 o
   7   2   3     3236.48     3247.01     71.85 o
   8   2   3      704.52      772.64     68.92 o
   9   2   3     7002.20     6971.79    157.61 o
  10   2   3      140.34      129.90     31.47 o
  11   2   3      633.82      717.83     53.62 o
  12   2   3      309.73      256.70     43.19 o
  13   2   3      400.30      515.73     88.40 o
 -13   3   3       59.68       88.06     34.80 o
 -12   3   3       22.99       11.20     31.68 o
 -11   3   3     1072.49     1060.72     60.79 o
 -10   3   3      415.19      389.04     40.36 o
  -9   3   3      961.08     1003.26     54.92 o
  -8   3   3      185.92      187.86     39.35 o
  -7   3   3     2502.34     2845.79    188.39 o
  -6   3   3      829.32     1000.53     43.40 o
  -5   3   3      211.67      209.51     22.83 o
  -4   3   3       63.72       77.18     17.15 o
  -3   3   3     2579.13     2371.08     58.09 o
  -2   3   3       58.42       41.10     14.37 o
  -1   3   3     4900.93     5333.99     74.72 o
   0   3   3       63.40       24.04     10.74 o
   1   3   3     2768.89     2859.45     48.08 o
   2   3   3      447.08      444.55     21.31 o
   3   3   3       12.88       16.48     12.16 o
   4   3   3     3453.01     3460.74     61.64 o
   5   3   3     2434.78     2439.25     60.40 o
   6   3   3      349.62      361.85     30.27 o
   7   3   3       46.42       62.06     23.51 o
   8   3   3      648.22      581.63     69.68 o
   9   3   3      277.09      320.80     39.25 o
  10   3   3      504.28      555.25     48.56 o
  11   3   3        0.00       46.93     33.04 o
  12   3   3      159.09      120.38     39.72 o
  13   3   3      176.46      208.49     42.74 o
 -13   4   3      173.29      209.74     52.50 o
 -12   4   3       17.35       45.10     35.77 o
 -11   4   3     1695.49     1670.48    108.30 o
 -10   4   3     1187.96     1129.31     81.56 o
  -9   4   3      195.58      213.33     35.08 o
  -8   4   3      574.40      711.34     56.50 o
  -7   4   3     2110.43     2184.39     61.87 o
  -6   4   3       27.22       50.91     21.04 o
  -5   4   3     2101.83     2132.57     56.94 o
  -4   4   3      134.74      141.81     24.28 o
  -3   4   3      315.14      361.75     24.18 o
  -2   4   3     2189.91     2336.90     50.38 o
  -1   4   3      890.67      837.27     26.69 o
   0   4   3    31177.44    31649.51    358.70 o
   1   4   3      163.37      188.13     14.54 o
   2   4   3        3.38       14.74     15.33 o
   3   4   3     1020.11     1070.36     31.99 o
   4   4   3       35.41       43.53     12.43 o
   5   4   3      808.09      909.24     44.40 o
   6   4   3       38.83       24.88     22.70 o
   7   4   3      122.49       99.08     22.48 o
   8   4   3      213.46      173.99     29.41 o
   9   4   3        2.50        5.97     28.68 o
  10   4   3      183.64      177.44     38.22 o
  11   4   3       14.04       12.20     37.35 o
  12   4   3      265.94      144.14     39.35 o
  13   4   3      362.00      375.72     52.72 o
 -12   5   3      337.98      299.76     59.78 o
 -11   5   3        6.40       14.21     32.46 o
 -10   5   3      180.11      117.99     36.55 o
  -9   5   3      296.71      275.69     40.18 o
  -8   5   3      196.85      207.43     36.34 o
  -7   5   3     3015.93     3012.63     78.43 o
  -6   5   3     1516.24     1523.57     58.73 o
  -5   5   3     2066.96     2056.95     66.13 o
  -4   5   3        4.28       17.41     16.99 o
  -3   5   3      241.98      259.92     21.40 o
  -2   5   3     1937.95     1769.33     40.87 o
  -1   5   3      149.80      165.89     20.48 o
   0   5   3      125.83      108.27     17.66 o
   1   5   3      257.48      222.75     17.40 o
   2   5   3     3996.03     4001.36     64.29 o
   3   5   3      159.56      175.38     19.05 o
   4   5   3     1117.97     1072.91     34.89 o
   5   5   3      404.91      434.27     23.29 o
   6   5   3       41.93       27.07     27.30 o
   7   5   3       65.98       19.29     26.69 o
   8   5   3       18.13      -13.30     26.60 o
   9   5   3     1041.38      927.75     51.00 o
  10   5   3       11.25      -33.53     28.31 o
  11   5   3      156.59      112.30     60.80 o
  12   5   3        0.43        1.74     36.97 o
 -12   6   3       49.89       56.67     51.65 o
 -11   6   3      474.74      567.98     64.88 o
 -10   6   3       81.04       75.83     38.52 o
  -9   6   3      286.25      275.46     37.65 o
  -8   6   3     3703.01     3724.78     93.93 o
  -7   6   3      347.02      355.96     36.70 o
  -6   6   3     2378.62     2136.45    123.50 o
  -5   6   3        7.38       27.66     35.83 o
  -4   6   3     1137.79     1183.12     39.19 o
  -3   6   3        5.62        3.29     22.30 o
  -2   6   3      803.30      782.93     36.79 o
  -1   6   3     1430.76     1434.44     38.17 o
   0   6   3     6774.72     7053.77     91.35 o
   1   6   3       75.97       80.57     17.33 o
   2   6   3     1115.13     1185.42     47.68 o
   3   6   3       45.55       55.21     16.22 o
   4   6   3      799.13      816.94     35.73 o
   5   6   3       99.86       82.12     22.58 o
   6   6   3      775.41      826.19     47.04 o
   7   6   3       48.73       46.50     29.26 o
   8   6   3      131.06      117.00     33.10 o
   9   6   3      321.52      307.82     39.28 o
  10   6   3      471.13      399.44     49.43 o
  11   6   3      174.94      146.19     38.25 o
  12   6   3        0.24       38.15     37.39 o
 -11   7   3       65.02       26.19     39.89 o
 -10   7   3      172.07      162.40     43.92 o
  -9   7   3     1481.61     1301.04     71.15 o
  -8   7   3      216.97      280.67     37.66 o
  -7   7   3     7501.38     7384.36    149.10 o
  -6   7   3        1.30      -53.95     27.99 o
  -5   7   3     6394.60     6020.55    126.85 o
  -4   7   3      206.79      218.39     29.91 o
  -3   7   3      484.75      457.89     40.37 o
  -2   7   3      360.09      339.25     39.40 o
  -1   7   3     4032.98     3938.88     77.78 o
   0   7   3        7.84       -4.67     16.62 o
   1   7   3      808.59      916.48     43.10 o
   2   7   3      109.04      112.50     26.20 o
   3   7   3      193.48      207.19     27.96 o
   4   7   3      707.65      692.73     40.62 o
   5   7   3      258.90      279.08     30.63 o
   6   7   3      682.88      687.73     41.81 o
   7   7   3      923.51      826.91     51.57 o
   8   7   3       22.06       -8.70     31.50 o
   9   7   3        4.33      -58.57     31.89 o
  10   7   3       67.10       43.86     35.23 o
  11   7   3      122.76      148.67     40.29 o
 -10   8   3       37.75       98.66     45.31 o
  -9   8   3      264.92      346.47     50.55 o
  -8   8   3       94.78       72.51     40.57 o
  -7   8   3     1332.79     1355.38     64.13 o
  -6   8   3      374.67      380.48     45.31 o
  -5   8   3     2536.52     2518.67     88.04 o
  -4   8   3      542.76      556.70     40.19 o
  -3   8   3       40.46      -12.18     30.45 o
  -2   8   3     2453.75     2458.97     69.15 o
  -1   8   3      390.03      404.30     36.27 o
   0   8   3     1643.01     1608.05     48.91 o
   1   8   3      183.51      218.68     29.17 o
   2   8   3       42.49       37.91     26.96 o
   3   8   3        2.60       20.79     28.40 o
   4   8   3      319.95      333.12     34.27 o
   5   8   3      280.30      355.86     34.07 o
   6   8   3      135.64       72.22     32.20 o
   7   8   3      148.08      135.68     37.01 o
   8   8   3      856.89      917.92     58.10 o
   9   8   3       41.65      133.61     59.39 o
  10   8   3      244.87      312.62     46.04 o
  -9   9   3       62.19       15.66     55.39 o
  -8   9   3       30.36       36.23     41.09 o
  -7   9   3      414.71      346.88     54.47 o
  -6   9   3      334.82      388.48     53.76 o
  -5   9   3        3.99      -46.35     38.35 o
  -4   9   3      550.76      678.27     48.41 o
  -3   9   3       93.37       31.10     32.73 o
  -2   9   3      399.35      431.60     41.35 o
  -1   9   3        1.75       32.18     41.30 o
   0   9   3       30.07       37.29     39.07 o
   1   9   3      329.86      262.98     57.00 o
   2   9   3      948.91     1031.30     64.47 o
   3   9   3      851.25      905.56     64.16 o
   4   9   3     3399.92     3679.09    143.77 o
   5   9   3     1004.57     1103.48     58.85 o
   6   9   3      359.27      382.67     77.07 o
   7   9   3     1082.24     1027.96     62.23 o
   8   9   3      139.41      131.89     41.02 o
   9   9   3      170.94      194.13     44.94 o
  -8  10   3       21.76       19.20     59.11 o
  -7  10   3       94.15       98.94     50.44 o
  -6  10   3       46.35       78.22     57.28 o
  -5  10   3      180.36      104.38     54.18 o
  -4  10   3       48.29       29.43     42.69 o
  -3  10   3      568.35      640.44    105.15 o
  -2  10   3        0.81       -4.13     45.23 o
  -1  10   3      195.06      220.04     48.84 o
   0  10   3        0.10       22.98     62.95 o
   1  10   3      307.41      219.21     77.76 o
   2  10   3       11.26        2.44     48.44 o
   3  10   3       29.94        3.46     51.13 o
   4  10   3      903.43      843.64     67.07 o
   5  10   3       79.14       62.92     61.29 o
   6  10   3        1.74      -69.85     46.53 o
   7  10   3        3.87      -49.26     47.24 o
   8  10   3      179.88      147.46     63.56 o
  -6  11   3      243.60      415.12    105.30 o
  -5  11   3      232.69      168.78     75.97 o
  -4  11   3      731.79      826.49     94.01 o
  -3  11   3      262.85      280.20     79.66 o
  -2  11   3      771.26      740.83     64.81 o
  -1  11   3       43.59       20.94     72.24 o
   0  11   3       96.34      139.39     72.28 o
   1  11   3        5.32       15.95     70.90 o
   2  11   3      780.62      732.94     84.62 o
   3  11   3      340.10      426.38     62.05 o
   4  11   3      352.10      377.17     62.73 o
   5  11   3      191.73      258.62     72.10 o
   6  11   3        2.88      -92.07     67.48 o
  -3  12   3       25.46       75.76     61.20 o
  -2  12   3        9.03      110.33     91.73 o
  -1  12   3       33.04       48.36     80.30 o
   0  12   3      289.92      314.27     84.47 o
   1  12   3       54.82       -1.86     78.90 o
   2  12   3       22.34       56.89     87.00 o
   3  12   3       71.94       88.93     99.20 o
 -14   0   4      176.27       90.59     66.76 o
 -13   0   4      107.40      144.32     61.48 o
 -12   0   4      144.86       88.27     55.89 o
 -11   0   4      183.90      136.42    109.58 o
 -10   0   4     1088.36     1114.24     92.02 o
  -9   0   4       28.47       44.30    118.85 o
  -8   0   4       42.90       67.92     39.89 o
  -7   0   4     1418.28     1329.63     77.67 o
  -6   0   4      274.95      301.32     41.67 o
  -5   0   4        8.03       -5.12     21.92 o
  -4   0   4     4435.44     3991.36    784.66 o
  -3   0   4     7177.73     6981.69    190.01 o
  -2   0   4     4625.27     4424.99     92.28 o
  -1   0   4      135.44      115.26     13.93 o
   0   0   4    16952.82    17554.41    280.87 o
   1   0   4       55.11       71.85      8.42 o
   2   0   4     4861.65     4563.43     80.99 o
   3   0   4     3695.94     3567.44    130.47 o
   5   0   4     2682.60     2651.50     90.88 o
   6   0   4     2019.36     1905.36     77.35 o
   7   0   4      188.93      146.83     60.93 o
   8   0   4     6554.12     7120.55    339.11 o
   9   0   4     2115.33     2161.87    173.09 o
  10   0   4      153.84      176.96     79.74 o
  11   0   4     1822.16     2097.79    180.97 o
  12   0   4     1287.30     1085.65    151.53 o
  13   0   4       13.92        9.61     82.45 o
 -14   1   4       22.92       90.86     52.86 o
 -13   1   4       13.14       11.27     38.65 o
 -12   1   4       66.10      115.19     40.74 o
 -11   1   4      640.47      728.08     59.01 o
 -10   1   4       20.36       24.36     30.65 o
  -9   1   4     1915.55     2037.84     59.51 o
  -8   1   4      751.04      783.70     36.65 o
  -7   1   4      244.96      216.23     21.95 o
  -6   1   4      444.78      509.58     31.52 o
  -5   1   4     1374.59     1704.91     46.05 o
  -3   1   4        0.44       -5.37     10.23 o
  -2   1   4      443.42      448.41     15.87 o
  -1   1   4      287.16      263.37     27.47 o
   0   1   4      320.30      256.36     10.35 o
   1   1   4     4259.04     4302.12     63.49 o
   2   1   4     1157.90     1166.93     29.76 o
   3   1   4      485.90      481.66     26.18 o
   4   1   4     2909.66     3062.72     73.50 o
   5   1   4      177.73      207.53     23.41 o
   6   1   4       45.18       20.51     14.85 o
   7   1   4       35.88       57.45     19.38 o
   8   1   4      982.80     1042.58     83.91 o
   9   1   4     1927.99     1876.64     69.39 o
  10   1   4      357.58      365.08     44.76 o
  11   1   4     2002.99     1775.54    124.59 o
  12   1   4       76.10      151.29     58.66 o
  13   1   4      174.80      324.21     76.48 o
 -13   2   4       16.93       88.31     49.51 o
 -12   2   4      141.86       98.55     47.56 o
 -11   2   4      106.77      111.42     29.02 o
 -10   2   4     2854.77     2968.61     79.84 o
  -9   2   4       51.76       33.87     22.22 o
  -8   2   4      514.83      516.23     36.65 o
  -7   2   4     1432.20     1553.26     54.93 o
  -6   2   4     1706.51     1856.01     55.67 o
  -5   2   4     1996.03     2295.74     76.35 o
  -4   2   4     2174.64     2446.29     54.88 o
  -3   2   4      390.70      400.75     23.04 o
  -2   2   4    23760.76    23835.55    297.16 o
  -1   2   4       76.79       81.21     13.45 o
   0   2   4      437.81      401.13     27.85 o
   1   2   4       76.28       49.43     11.89 o
   2   2   4     4605.59     4667.33     67.69 o
   3   2   4     1468.38     1339.57     37.83 o
   4   2   4      188.39      177.82     19.39 o
   5   2   4     2435.68     2827.80     67.94 o
   6   2   4       49.63       17.85     14.61 o
   7   2   4        3.25       18.22     23.48 o
   8   2   4       49.41       96.50     22.72 o
   9   2   4      786.15      870.65     53.61 o
  10   2   4     5380.01     5409.36    136.70 o
  11   2   4      237.40      260.76     40.33 o
  12   2   4       11.09       10.11     37.17 o
  13   2   4        3.49      -21.57     56.70 o
 -13   3   4       54.46      101.62     47.09 o
 -12   3   4      303.67      274.11     40.43 o
 -11   3   4       78.83       36.77     30.58 o
 -10   3   4       75.24       44.60     29.33 o
  -9   3   4      413.92      420.39     38.57 o
  -8   3   4       33.64       30.41     16.20 o
  -7   3   4     1422.74     1626.52     66.05 o
  -6   3   4      887.10     1008.44     33.96 o
  -5   3   4     4145.92     3889.53    112.75 o
  -4   3   4     1637.71     1637.20     39.54 o
  -3   3   4     4036.63     3728.77     71.10 o
  -2   3   4     6150.67     6162.46     91.31 o
  -1   3   4     4347.11     4273.23     62.82 o
   0   3   4      212.71      206.84     13.25 o
   1   3   4     1034.01      810.00     27.90 o
   2   3   4     6111.28     5873.91     87.05 o
   3   3   4      187.84      228.00     24.14 o
   4   3   4    17516.87    17517.37    224.50 o
   5   3   4       50.13       65.51     20.90 o
   6   3   4      568.34      507.11     31.52 o
   7   3   4       14.07        7.66     23.28 o
   8   3   4       59.11       38.62     20.26 o
   9   3   4      826.12      676.80     41.54 o
  10   3   4       10.80       25.85     30.66 o
  11   3   4     3421.54     3436.25    108.27 o
  12   3   4       19.19       -1.06     34.15 o
  13   3   4        5.98      -34.33     39.21 o
 -13   4   4       51.35       47.00     42.04 o
 -12   4   4      393.62      297.83     51.45 o
 -11   4   4        0.33      -11.39     31.07 o
 -10   4   4     1615.98     1659.87     81.38 o
  -9   4   4      131.64      112.52     32.19 o
  -8   4   4       42.87       50.90     28.61 o
  -7   4   4     3839.60     3997.20     87.32 o
  -6   4   4     2942.57     3079.90     72.12 o
  -5   4   4     3008.66     3288.02     80.72 o
  -4   4   4      946.73      892.74     36.98 o
  -3   4   4     2118.76     2101.18     54.56 o
  -2   4   4       16.77       44.54     14.49 o
  -1   4   4    17445.46    17561.43    220.57 o
   0   4   4    26516.85    27472.82    313.02 o
   1   4   4     2830.37     2770.68     49.87 o
   2   4   4      624.27      581.04     23.12 o
   3   4   4     3046.38     3011.15     55.16 o
   4   4   4      261.93      266.76     19.78 o
   5   4   4    11692.19    12048.91    179.54 o
   6   4   4      394.72      396.35     31.78 o
   7   4   4      146.31      115.78     31.30 o
   8   4   4      587.33      642.95     40.89 o
   9   4   4       60.47       52.86     27.38 o
  10   4   4       60.60      114.26     31.29 o
  11   4   4      744.96      656.08     56.21 o
  12   4   4        0.00       -7.42     36.31 o
  13   4   4        8.21       18.14     39.20 o
 -12   5   4      144.95      242.80     52.11 o
 -11   5   4     1088.69     1118.31     79.31 o
 -10   5   4       71.84       90.81     34.73 o
  -9   5   4      262.69      261.94     47.66 o
  -8   5   4     1026.83      979.06     48.34 o
  -7   5   4      520.61      577.56     38.39 o
  -6   5   4      500.86      445.00     42.75 o
  -5   5   4     1684.14     1767.12     61.25 o
  -4   5   4      221.25      214.16     28.91 o
  -3   5   4       27.23        2.38     18.06 o
  -2   5   4     3026.15     2827.99     57.00 o
  -1   5   4      598.09      534.67     27.05 o
   0   5   4      195.19      166.50     16.89 o
   1   5   4       29.45       18.19     13.53 o
   2   5   4     4095.68     4490.74     63.36 o
   3   5   4       38.05       16.36     18.99 o
   4   5   4     7930.65     8252.41    120.50 o
   5   5   4      297.62      306.62     22.82 o
   6   5   4     6920.26     7067.99    120.06 o
   7   5   4       24.04       27.36     26.91 o
   8   5   4       72.57        2.27     27.50 o
   9   5   4      663.30      642.55     45.46 o
  10   5   4      303.05      362.28     40.80 o
  11   5   4      120.64       79.80     34.27 o
  12   5   4      146.43      149.72     43.93 o
 -12   6   4       46.76       50.97     46.79 o
 -11   6   4        8.89      -10.06     42.04 o
 -10   6   4       30.32       -8.90     43.02 o
  -9   6   4       55.13       28.07     30.15 o
  -8   6   4      288.39      290.16     36.48 o
  -7   6   4      145.61      166.98     32.20 o
  -6   6   4        4.72       39.40     26.00 o
  -5   6   4      654.36      653.30     43.93 o
  -4   6   4     1204.41     1250.64     42.71 o
  -3   6   4      332.43      335.19     28.39 o
  -2   6   4     1708.20     1697.11     51.30 o
  -1   6   4     5343.59     5798.52     92.33 o
   0   6   4      113.01       94.65     15.71 o
   1   6   4      168.09      198.94     19.05 o
   2   6   4     1065.88      971.36     33.85 o
   3   6   4     1459.11     1463.96     57.42 o
   4   6   4      470.45      477.04     33.62 o
   5   6   4     1707.13     1862.67     53.34 o
   6   6   4        1.37       -5.85     25.18 o
   7   6   4        1.10      -26.72     27.49 o
   8   6   4       14.21       -6.14     29.87 o
   9   6   4     1580.64     1555.44     66.95 o
  10   6   4      162.70      106.45     35.54 o
  11   6   4      213.45      182.95     39.66 o
  12   6   4       51.75       60.23     42.65 o
 -11   7   4       62.39      104.85     44.43 o
 -10   7   4        5.41       -8.41     37.37 o
  -9   7   4       51.82      135.99     41.06 o
  -8   7   4      517.67      578.98     52.85 o
  -7   7   4     1726.19     1739.73     84.29 o
  -6   7   4     1044.04     1061.88     54.23 o
  -5   7   4       86.76       79.37     35.91 o
  -4   7   4     1536.81     1491.48     50.62 o
  -3   7   4      553.81      507.82     41.79 o
  -2   7   4     1985.14     1989.93     64.02 o
  -1   7   4      317.98      314.48     30.78 o
   0   7   4      836.30      835.24     29.35 o
   1   7   4      150.63      203.98     21.37 o
   2   7   4     1623.15     1649.27     58.69 o
   3   7   4      182.48      200.02     27.98 o
   4   7   4      481.79      495.16     34.43 o
   5   7   4      667.11      669.20     37.23 o
   6   7   4     1122.96     1114.45     49.85 o
   7   7   4     1170.95     1222.04     64.65 o
   8   7   4       47.72        3.27     40.25 o
   9   7   4      233.58      240.10     40.49 o
  10   7   4       20.38       22.49     35.76 o
  11   7   4      221.51      188.26     41.70 o
 -10   8   4       81.35       73.60     43.72 o
  -9   8   4       98.33      109.62     44.06 o
  -8   8   4        7.12      -16.04     39.63 o
  -7   8   4     1011.42      923.77     62.40 o
  -6   8   4      792.93      768.45     55.55 o
  -5   8   4      657.16      733.03     54.35 o
  -4   8   4       53.84       67.72     30.23 o
  -3   8   4      166.97      174.58     33.84 o
  -2   8   4      440.70      371.89     38.76 o
  -1   8   4     1137.24     1070.83     46.87 o
   0   8   4     1013.05     1059.11     50.53 o
   1   8   4      109.55      105.26     28.50 o
   2   8   4      676.25      696.34     48.80 o
   3   8   4       58.99       42.78     30.06 o
   4   8   4        9.82       -1.92     27.00 o
   5   8   4       55.97       21.17     27.34 o
   6   8   4        3.00      -11.44     30.43 o
   7   8   4      324.70      368.26     43.63 o
   8   8   4      280.35      277.03     43.35 o
   9   8   4        0.61       45.00     36.76 o
  10   8   4       73.07       77.75     39.75 o
  -9   9   4        8.28       -7.08     60.81 o
  -8   9   4      276.21      323.54     55.47 o
  -7   9   4      661.29      622.94     63.45 o
  -6   9   4       51.50       17.07     48.95 o
  -5   9   4      223.40      320.56     45.49 o
  -4   9   4      137.00      108.56     34.96 o
  -3   9   4      920.96     1057.79     52.26 o
  -2   9   4      484.97      459.16     39.38 o
  -1   9   4      629.73      663.29     47.81 o
   0   9   4     1960.49     1792.02     70.82 o
   1   9   4      182.67      193.47     46.35 o
   2   9   4      115.32       73.63     46.46 o
   3   9   4     1526.69     1445.59     73.56 o
   4   9   4    10194.03    10601.85    191.68 o
   5   9   4      203.27      261.42     55.39 o
   6   9   4     2338.20     2348.59     84.40 o
   7   9   4      344.68      366.02     55.25 o
   8   9   4        0.81      -37.73     36.12 o
   9   9   4       34.03      -20.88     38.81 o
  -8  10   4        0.00      -11.12     69.02 o
  -7  10   4       54.42       94.42     49.68 o
  -6  10   4      115.13      105.86     72.82 o
  -5  10   4      151.65        3.87     64.76 o
  -4  10   4      236.21      340.70     56.80 o
  -3  10   4      675.90      757.18     91.14 o
  -2  10   4       10.41      -51.61     47.05 o
  -1  10   4       27.95       20.20     45.70 o
   0  10   4      155.61       69.82     64.25 o
   1  10   4       27.40       61.80     62.02 o
   2  10   4       57.50        2.18     47.82 o
   3  10   4       50.79       58.53     64.46 o
   4  10   4      298.45      357.31     58.83 o
   5  10   4      288.08      384.65     58.18 o
   6  10   4        0.51      -19.33     91.78 o
   7  10   4      161.22       42.80     46.80 o
   8  10   4       21.30      -30.02     48.24 o
  -6  11   4        0.90      -33.09     67.32 o
  -5  11   4      282.86      418.52     82.66 o
  -4  11   4      509.75      567.39     85.88 o
  -3  11   4       28.87      154.84     56.82 o
  -2  11   4      104.21       87.95     52.55 o
  -1  11   4      279.33      148.60    102.03 o
   0  11   4      181.70      133.56     73.92 o
   1  11   4      108.80       12.81     77.26 o
   2  11   4      113.39      157.81     83.85 o
   3  11   4      108.98       62.37     78.67 o
   4  11   4      236.46      213.11    130.55 o
   5  11   4       59.10       -8.32     66.10 o
   6  11   4        0.06     -112.98     61.97 o
  -3  12   4        3.12      -51.73     57.89 o
  -2  12   4      324.81      434.08     97.84 o
  -1  12   4        7.20       78.15     95.79 o
   0  12   4       73.79      143.69    101.92 o
   1  12   4        0.12       31.39     80.75 o
   2  12   4       66.49       79.25     77.50 o
 -14   1   5       11.62        9.27     42.97 o
 -13   1   5       40.38       69.97     41.15 o
 -12   1   5      822.90      840.76     65.70 o
 -11   1   5     1040.92     1038.64     66.26 o
 -10   1   5     2805.29     2572.69     92.30 o
  -9   1   5       38.05       22.79     19.56 o
  -8   1   5      423.88      388.59     35.00 o
  -7   1   5      399.34      396.65     26.16 o
  -6   1   5      177.29      236.50     21.44 o
  -5   1   5       40.63       63.28     14.55 o
  -4   1   5     5206.15     6028.47    141.59 o
  -3   1   5      197.26      184.64     20.62 o
  -2   1   5    21153.19    20852.99    307.24 o
  -1   1   5     3333.82     3271.35     89.44 o
   0   1   5      367.72      249.33     10.97 o
   1   1   5      712.30      720.20     21.62 o
   2   1   5    12760.47    12551.00    154.00 o
   3   1   5      581.08      524.95     19.63 o
   4   1   5     6224.44     6041.84    108.63 o
   5   1   5      899.26      907.92     36.00 o
   6   1   5      446.64      520.20     27.47 o
   7   1   5      331.85      341.88     25.40 o
   8   1   5      163.05       76.02     74.06 o
   9   1   5       75.99       60.01     34.87 o
  10   1   5        4.31      -20.03     30.17 o
  11   1   5      219.48      184.35     59.35 o
  12   1   5      271.49      270.59     67.66 o
  13   1   5      164.14       70.85     62.84 o
 -13   2   5       14.87       70.78     45.29 o
 -12   2   5      702.93      736.00     63.21 o
 -11   2   5     5519.92     5845.48    125.70 o
 -10   2   5       12.60       10.99     23.08 o
  -9   2   5      506.54      517.28     36.30 o
  -8   2   5      200.99      147.21     28.40 o
  -7   2   5      845.01      922.75     39.60 o
  -6   2   5      170.41      200.53     25.71 o
  -5   2   5    10791.15    12027.86    330.73 o
  -4   2   5     1448.56     1610.84     41.77 o
  -3   2   5     2603.63     2820.99     49.82 o
  -2   2   5     1310.03     1271.56     45.66 o
  -1   2   5    19496.19    19551.24    309.88 o
   0   2   5     3002.93     2988.93     52.78 o
   1   2   5     2216.49     2235.85     65.65 o
   2   2   5       91.57       97.36     15.71 o
   3   2   5     4566.44     4245.19     67.40 o
   4   2   5      411.10      396.11     19.17 o
   5   2   5     6939.36     7075.06    125.06 o
   6   2   5     2376.60     2536.76     67.30 o
   7   2   5     4110.84     4336.52     98.72 o
   8   2   5      167.01      181.68     23.65 o
   9   2   5     1355.50     1340.68     64.92 o
  10   2   5     1230.60     1227.55     65.79 o
  11   2   5       95.98       76.27     50.41 o
  12   2   5      145.51      127.85     43.21 o
  13   2   5      180.82      252.35     72.42 o
 -13   3   5       49.88       88.76     37.90 o
 -12   3   5      129.32      150.76     34.99 o
 -11   3   5       54.32       57.33     30.65 o
 -10   3   5       94.37       89.41     30.46 o
  -9   3   5      177.09      129.55     27.89 o
  -8   3   5      886.95      992.80     63.60 o
  -7   3   5        5.41       24.46     14.98 o
  -6   3   5     1570.34     1723.54     50.78 o
  -5   3   5      320.18      301.42     22.57 o
  -4   3   5      324.15      365.51     22.73 o
  -3   3   5     8308.44     8117.69    111.01 o
  -2   3   5     5527.82     5866.10     87.41 o
  -1   3   5      445.87      463.49     22.20 o
   0   3   5     1822.37     1581.68     37.10 o
   1   3   5     2957.33     2857.56     51.27 o
   2   3   5    10809.58     6077.49    213.74 o
   3   3   5     2226.66     2100.84     41.18 o
   4   3   5     9088.58     9339.93    127.47 o
   5   3   5       31.63       59.10     16.25 o
   6   3   5     7234.70     7972.48    144.09 o
   7   3   5        6.76       -3.84     19.20 o
   8   3   5      329.01      341.41     52.55 o
   9   3   5     1433.43     1385.71     61.88 o
  10   3   5       24.49      -28.26     28.25 o
  11   3   5     1132.17     1065.62     66.13 o
  12   3   5      256.82      189.72     46.81 o
  13   3   5      375.52      454.45     60.81 o
 -13   4   5       43.74       56.94     42.22 o
 -12   4   5       46.47       90.15     40.42 o
 -11   4   5      942.12     1012.26     74.50 o
 -10   4   5      108.92       83.84     32.75 o
  -9   4   5      136.56      102.89     30.89 o
  -8   4   5       21.07       11.22     33.20 o
  -7   4   5      934.98      937.89     41.31 o
  -6   4   5       18.09        4.41     20.43 o
  -5   4   5       10.61       -4.94     18.00 o
  -4   4   5       20.21       -5.03     18.41 o
  -3   4   5     2405.90     2419.97     45.76 o
  -2   4   5     5716.63     5826.56     89.98 o
  -1   4   5     4227.70     4106.90     68.79 o
   0   4   5      250.21      241.41     14.25 o
   1   4   5      468.14      474.22     18.27 o
   2   4   5      492.78      531.30     27.42 o
   3   4   5        5.24        4.56     15.90 o
   4   4   5     1401.52     1351.54     37.68 o
   5   4   5     6721.55     6614.87     97.64 o
   6   4   5      508.66      511.69     28.42 o
   7   4   5       26.57       45.43     25.13 o
   8   4   5      280.88      299.06     33.48 o
   9   4   5     1111.67     1258.20     56.40 o
  10   4   5      202.93      243.29     35.29 o
  11   4   5      610.05      578.10     53.97 o
  12   4   5       20.83        9.76     36.77 o
  13   4   5       45.96       57.03     44.77 o
 -12   5   5      162.63      234.11     50.23 o
 -11   5   5      155.22      166.80     47.26 o
 -10   5   5      369.97      322.71     50.94 o
  -9   5   5       11.03        2.15     29.91 o
  -8   5   5       17.20       34.69     26.75 o
  -7   5   5     2146.20     2248.80     67.21 o
  -6   5   5        1.97      -16.67     23.30 o
  -5   5   5     6749.16     6973.91    130.25 o
  -4   5   5      598.50      640.35     50.67 o
  -3   5   5      196.00      205.16     26.82 o
  -2   5   5      428.11      538.56     28.77 o
  -1   5   5      412.21      455.08     30.23 o
   0   5   5      288.81      216.59     21.02 o
   1   5   5      125.84      112.42     15.12 o
   2   5   5      595.33      606.46     22.50 o
   3   5   5      515.58      535.67     31.01 o
   4   5   5     3667.57     3831.73     69.83 o
   5   5   5      396.94      457.64     26.96 o
   6   5   5     2870.69     2923.32     67.37 o
   7   5   5     1389.38     1279.05     55.50 o
   8   5   5      125.54      117.25     30.75 o
   9   5   5      119.11      139.29     33.14 o
  10   5   5        0.15       42.06     31.47 o
  11   5   5       85.34       73.05     33.94 o
  12   5   5        2.80       20.14     38.84 o
 -12   6   5        1.99        8.89     50.65 o
 -11   6   5      402.96      365.45     58.29 o
 -10   6   5      188.87       91.92     44.62 o
  -9   6   5      535.63      526.44     47.85 o
  -8   6   5      242.74      284.13     57.32 o
  -7   6   5      942.64      947.92     49.02 o
  -6   6   5      922.96      867.92     46.65 o
  -5   6   5     1071.18     1044.74     52.18 o
  -4   6   5      313.88      257.25     28.45 o
  -3   6   5       34.83       14.78     20.50 o
  -2   6   5     3846.65     3727.20     72.91 o
  -1   6   5     5709.67     5408.81     87.97 o
   0   6   5      516.11      605.86     23.68 o
   1   6   5     3173.33     3088.40     55.26 o
   2   6   5     1699.62     1855.17     39.14 o
   3   6   5      870.15      901.00     34.25 o
   4   6   5        0.06        8.92     16.77 o
   5   6   5     1226.87     1193.10     41.68 o
   6   6   5     2875.39     2741.25     77.69 o
   7   6   5      160.32      154.98     33.22 o
   8   6   5        1.86       24.16     30.53 o
   9   6   5      213.18      192.68     37.85 o
  10   6   5      908.36      953.56     58.10 o
  11   6   5      355.95      377.66     44.47 o
  12   6   5      126.13      154.42     42.06 o
 -11   7   5       65.73       70.00     51.98 o
 -10   7   5      109.66      165.18     44.16 o
  -9   7   5        0.00      -17.73     36.24 o
  -8   7   5      176.75      165.54     41.10 o
  -7   7   5     1819.91     1872.98     81.94 o
  -6   7   5     5983.49     5924.10    126.04 o
  -5   7   5     8847.08     9119.45    186.64 o
  -4   7   5       38.01       34.65     26.46 o
  -3   7   5       46.63      -17.65     24.59 o
  -2   7   5       54.04       25.33     23.39 o
  -1   7   5     1420.97     1478.97     49.49 o
   0   7   5      323.10      309.17     25.22 o
   1   7   5     2014.45     1974.30     49.84 o
   2   7   5      648.43      680.06     39.89 o
   3   7   5       26.89       54.31     24.80 o
   4   7   5      688.32      602.04     35.98 o
   5   7   5      185.59      192.95     29.03 o
   6   7   5     1705.74     1860.91     61.18 o
   7   7   5      107.68      100.27     34.23 o
   8   7   5       43.02       39.84     37.08 o
   9   7   5      301.37      334.02     44.13 o
  10   7   5       14.13        6.78     35.63 o
  11   7   5     1141.16     1017.49     64.10 o
 -10   8   5      310.53      277.58     52.06 o
  -9   8   5      185.91      151.72     45.26 o
  -8   8   5      965.54     1067.79     68.26 o
  -7   8   5      138.98      166.17     45.56 o
  -6   8   5      867.75      981.06     97.46 o
  -5   8   5      359.32      389.05     59.88 o
  -4   8   5      653.51      640.87     41.13 o
  -3   8   5       48.17      111.36     32.61 o
  -2   8   5     1384.04     1267.24     53.40 o
  -1   8   5       29.71       -4.64     28.78 o
   0   8   5     2327.66     2278.27     66.27 o
   1   8   5      351.16      376.08     33.44 o
   2   8   5      117.50      117.10     42.76 o
   3   8   5        9.63       87.05     37.25 o
   4   8   5      670.29      770.50     41.36 o
   5   8   5      484.10      466.02     36.43 o
   6   8   5      184.24      156.88     34.30 o
   7   8   5      129.61      136.15     37.49 o
   8   8   5      174.52      152.58     42.25 o
   9   8   5      241.06      228.98     42.56 o
  10   8   5       41.91       52.89     38.78 o
  -9   9   5        2.97       27.78     48.78 o
  -8   9   5      169.21      117.20     49.06 o
  -7   9   5        0.09      -23.62     43.55 o
  -6   9   5       47.13       70.09     43.27 o
  -5   9   5      126.11      124.09     44.86 o
  -4   9   5     1605.08     1590.06     62.65 o
  -3   9   5       40.28       14.39     32.93 o
  -2   9   5     1938.10     2017.72     68.12 o
  -1   9   5      165.59      217.43     38.98 o
   0   9   5      304.35      349.07     40.49 o
   1   9   5       59.96       38.30     41.19 o
   2   9   5     1779.34     1680.08     77.78 o
   3   9   5       17.72       27.35     46.46 o
   4   9   5      101.80       62.83     48.63 o
   5   9   5      134.93      148.09     39.13 o
   6   9   5      587.63      619.96     55.10 o
   7   9   5      496.24      517.57     52.43 o
   8   9   5      305.86      300.50     53.37 o
   9   9   5        1.73       29.58     44.78 o
  -8  10   5        1.38        4.02     55.13 o
  -7  10   5       32.68       28.64     57.93 o
  -6  10   5       18.65       61.64     48.71 o
  -5  10   5        1.40       12.79     41.38 o
  -4  10   5        8.34       44.04     51.11 o
  -3  10   5      139.16      136.51     67.83 o
  -2  10   5      603.96      579.10     57.83 o
  -1  10   5        0.12       26.96     50.34 o
   0  10   5      539.16      452.24     72.36 o
   1  10   5       82.47       66.44     63.12 o
   2  10   5      183.07      134.48     50.27 o
   3  10   5        5.37       -3.78     50.24 o
   4  10   5       29.28      -13.83     52.28 o
   5  10   5      543.47      727.06     64.55 o
   6  10   5      696.09      568.92     77.18 o
   7  10   5        6.34       40.20     58.71 o
  -6  11   5      370.61      446.36     79.14 o
  -5  11   5        7.60      -96.64     70.36 o
  -4  11   5      622.42      508.12     85.35 o
  -3  11   5        2.25      -26.26     62.23 o
  -2  11   5       91.22      131.84     56.98 o
  -1  11   5      198.51      194.66     75.47 o
   0  11   5      313.37      337.12     77.25 o
   1  11   5       17.36      118.50     73.28 o
   2  11   5      216.83      152.64     87.17 o
   3  11   5        2.67       23.06     85.15 o
   4  11   5      248.71      174.45     59.83 o
   5  11   5       17.55      -55.36     63.57 o
   6  11   5       84.43       11.45     67.86 o
  -2  12   5      262.33      223.99     95.78 o
  -1  12   5        0.07       99.17     90.92 o
   0  12   5        7.85      123.42     91.25 o
   1  12   5      143.20       25.69     77.63 o
   2  12   5      121.85       85.43    102.50 o
 -14   0   6      782.34      908.98    153.93 o
 -13   0   6      422.77      460.90     80.43 o
 -12   0   6       87.31        3.89     71.51 o
 -11   0   6       58.69      176.87     86.58 o
 -10   0   6      923.18     1041.05     88.49 o
  -9   0   6     1586.68     1900.14    189.66 o
  -8   0   6     3886.41     4220.22    157.93 o
  -7   0   6     1257.16     1209.44     77.48 o
  -6   0   6    15150.79    16302.00    433.65 o
  -5   0   6     9557.68     9207.57    419.69 o
  -4   0   6        0.08       24.92     20.71 o
  -3   0   6      150.39      158.48     16.20 o
  -2   0   6    93275.26    91221.91   1714.49 o
  -1   0   6      423.20      406.88     26.42 o
   0   0   6       20.54       16.92     12.09 o
   1   0   6       76.43       95.60     15.76 o
   2   0   6    58455.68    56673.65    895.45 o
   3   0   6       91.39       93.46     13.73 o
   4   0   6     4477.15     4436.16    146.60 o
   5   0   6     4536.38     4714.65    141.83 o
   6   0   6     9644.32     9816.44    202.52 o
   7   0   6      159.92      138.62     24.30 o
   8   0   6     1501.23     1803.31    155.97 o
   9   0   6     3866.68     4183.63    250.69 o
  10   0   6     5804.07     6095.60    325.95 o
  11   0   6     2723.70     2962.76    215.73 o
  12   0   6      123.63       76.65     86.89 o
  13   0   6       25.33        7.83     76.84 o
 -14   1   6       62.10       65.83     53.58 o
 -13   1   6      522.12      508.61     57.89 o
 -12   1   6        2.17       15.73     36.58 o
 -11   1   6       86.47       49.64     34.85 o
 -10   1   6        0.23       20.37     30.50 o
  -9   1   6     1000.48      951.61     39.14 o
  -8   1   6      450.77      468.19     28.28 o
  -7   1   6      844.08      931.65     36.16 o
  -6   1   6       42.72       14.97     15.03 o
  -5   1   6      188.61      298.96     20.19 o
  -4   1   6     1161.70     1227.90    100.54 o
  -3   1   6      538.22      688.59     33.25 o
  -2   1   6     2712.48     2578.70     57.38 o
  -1   1   6      168.61      117.35     43.06 o
   0   1   6      165.68      138.34     12.38 o
   1   1   6      555.97      690.36     44.04 o
   2   1   6     2094.24     1867.36     34.65 o
   3   1   6     1631.94     1515.74     35.83 o
   4   1   6     1287.65     1364.37     39.59 o
   5   1   6       27.34        2.79     14.26 o
   6   1   6      381.88      385.44     23.34 o
   7   1   6      913.04      900.21     33.58 o
   8   1   6        0.11       19.29     22.09 o
   9   1   6      195.27      246.53     39.44 o
  10   1   6      328.60      304.23     50.83 o
  11   1   6      309.66      294.44     68.31 o
  12   1   6       18.13        8.24     56.37 o
  13   1   6      262.47      307.84     73.65 o
 -13   2   6       20.22       -1.13     46.81 o
 -12   2   6      246.87      262.36     48.24 o
 -11   2   6        3.44       16.47     23.70 o
 -10   2   6     2320.96     2511.07     89.22 o
  -9   2   6        9.66       13.57     21.67 o
  -8   2   6     1006.32     1027.45     47.84 o
  -7   2   6      600.89      594.19     32.59 o
  -6   2   6      948.88      906.35     51.93 o
  -5   2   6     3324.82     3945.55    132.26 o
  -4   2   6        3.76        0.56     12.09 o
  -3   2   6      419.01      494.65     19.12 o
  -2   2   6     3070.19     2981.48     48.91 o
  -1   2   6      214.48      208.34     19.48 o
   0   2   6   180779.84   173273.39   2261.84 o
   1   2   6      182.27      202.53     22.71 o
   2   2   6     1675.74     1667.24     38.15 o
   3   2   6     1538.71     1597.48     35.31 o
   4   2   6        5.27        3.33     11.70 o
   5   2   6     1077.22     1151.30     38.06 o
   6   2   6      751.41      819.90     30.59 o
   7   2   6       77.67       53.03     17.36 o
   8   2   6     1940.32     2019.46     66.38 o
   9   2   6       48.18       50.17     27.24 o
  10   2   6      203.99      234.05     42.98 o
  11   2   6        2.82        4.74     35.17 o
  12   2   6      428.82      460.96     56.31 o
  13   2   6        2.90        6.13     56.64 o
 -13   3   6      177.95      235.05     41.41 o
 -12   3   6       88.17      129.74     37.77 o
 -11   3   6      294.44      338.28     39.83 o
 -10   3   6      118.42       83.65     27.20 o
  -9   3   6      572.31      608.73     46.12 o
  -8   3   6       31.33       27.70     23.90 o
  -7   3   6       33.18        6.92     17.41 o
  -6   3   6     1597.40     1650.82     55.85 o
  -5   3   6      299.86      334.32     20.13 o
  -4   3   6     3525.82     3709.17     65.69 o
  -3   3   6     3339.37     3152.08     52.57 o
  -2   3   6        1.19      -14.73     10.92 o
  -1   3   6     4485.55     4227.83     71.86 o
   0   3   6     3661.26     3662.80     73.41 o
   1   3   6     3647.32     3289.07     72.46 o
   2   3   6      468.76      484.78     22.17 o
   3   3   6      370.83      392.12     20.37 o
   4   3   6      275.47      219.36     20.37 o
   5   3   6       12.47        9.02     17.11 o
   6   3   6     8855.21     9181.07    142.78 o
   7   3   6       67.37       40.34     21.95 o
   8   3   6        3.08       -2.70     20.51 o
   9   3   6      650.57      761.31     44.89 o
  10   3   6      535.71      489.92     40.34 o
  11   3   6       43.03       13.15     38.45 o
  12   3   6        0.46       79.83     42.43 o
  13   3   6       20.74        4.90     41.17 o
 -13   4   6       57.04       24.54     42.93 o
 -12   4   6       15.57      -23.95     35.40 o
 -11   4   6      776.57      872.02     79.77 o
 -10   4   6       13.64      -36.64     27.49 o
  -9   4   6      286.79      193.24     34.32 o
  -8   4   6       11.34      -20.95     24.83 o
  -7   4   6        6.89      -44.53     22.26 o
  -6   4   6        0.07       26.35     19.52 o
  -5   4   6     7001.31     7266.68    130.04 o
  -4   4   6      947.69      997.16     40.29 o
  -3   4   6        8.62        2.37     20.25 o
  -2   4   6     1100.18     1095.33     31.91 o
  -1   4   6     1579.64     1603.89     52.19 o
   0   4   6      963.55      992.82     31.90 o
   1   4   6      393.97      370.57     19.84 o
   2   4   6      113.65      123.82     15.59 o
   3   4   6      213.28      233.07     20.61 o
   4   4   6     1741.22     1761.11     43.00 o
   5   4   6      379.03      352.41     25.98 o
   6   4   6      783.36      763.25     42.23 o
   7   4   6      322.86      333.09     33.51 o
   8   4   6        5.67      -25.87     25.01 o
   9   4   6     3327.66     3148.35     92.89 o
  10   4   6      565.03      559.99     44.67 o
  11   4   6      607.80      554.65     46.46 o
  12   4   6       77.23        7.58     41.55 o
  13   4   6      163.15      181.13     53.16 o
 -12   5   6      966.49      908.59     73.67 o
 -11   5   6        3.04       -4.60     38.63 o
 -10   5   6       45.30       32.34     36.60 o
  -9   5   6      388.91      383.94     50.30 o
  -8   5   6        0.18       18.70     26.35 o
  -7   5   6      438.08      436.34     35.19 o
  -6   5   6     2090.75     2019.13     61.72 o
  -5   5   6      134.92      153.85     24.06 o
  -4   5   6     2684.34     2844.93     77.69 o
  -3   5   6      551.58      543.33     23.23 o
  -2   5   6        4.35        1.15     17.40 o
  -1   5   6      584.46      565.28     39.46 o
   0   5   6      420.12      332.33     18.81 o
   1   5   6     2941.37     2722.42     46.62 o
   2   5   6      171.91      204.58     22.75 o
   3   5   6     1289.28     1225.99     45.97 o
   4   5   6    16243.90    16667.11    222.45 o
   5   5   6      737.66      736.86     32.02 o
   6   5   6     1519.95     1765.59     53.92 o
   7   5   6       46.08       82.42     29.93 o
   8   5   6       92.15       74.68     30.45 o
   9   5   6      929.00      849.94     51.17 o
  10   5   6      252.50      191.45     35.45 o
  11   5   6       58.79       54.80     34.33 o
  12   5   6      208.93      201.29     44.30 o
 -12   6   6      111.68       91.73     49.73 o
 -11   6   6      100.24       64.89     46.58 o
 -10   6   6       85.96       86.25     47.97 o
  -9   6   6       10.16      -46.68     37.34 o
  -8   6   6       97.91      109.57     43.52 o
  -7   6   6     1257.09     1221.38     58.35 o
  -6   6   6       10.90        6.18     32.48 o
  -5   6   6      585.09      597.18     41.76 o
  -4   6   6      165.23      173.82     26.45 o
  -3   6   6      609.63      663.41     34.00 o
  -2   6   6       10.45        7.31     21.24 o
  -1   6   6     7624.69     7993.81    112.90 o
   0   6   6    12515.33    12531.21    202.38 o
   1   6   6     4693.21     4672.43     72.58 o
   2   6   6      128.78      118.19     21.98 o
   3   6   6      528.41      567.57     29.81 o
   4   6   6       24.32        6.75     14.62 o
   5   6   6       52.43       80.09     23.89 o
   6   6   6      439.07      372.52     34.47 o
   7   6   6      356.95      298.17     36.76 o
   8   6   6       30.47       45.71     31.45 o
   9   6   6     1156.56     1009.30     57.18 o
  10   6   6        0.26        7.16     33.59 o
  11   6   6      476.81      384.77     45.30 o
  12   6   6       32.08        6.36     37.42 o
 -11   7   6       14.57      -29.97     46.15 o
 -10   7   6       29.65       25.28     39.77 o
  -9   7   6      228.82      206.94     44.24 o
  -8   7   6       75.25      107.74     39.10 o
  -7   7   6     1500.26     1494.38     71.52 o
  -6   7   6     1303.29     1218.86     61.37 o
  -5   7   6       25.72       78.27     34.92 o
  -4   7   6      741.33      789.40     38.47 o
  -3   7   6        0.65       21.37     26.80 o
  -2   7   6     2322.08     2303.96     76.03 o
  -1   7   6       49.41       21.72     26.78 o
   0   7   6      181.54      272.93     35.58 o
   1   7   6       22.35        3.98     17.91 o
   2   7   6      276.13      279.60     31.96 o
   3   7   6       30.91       47.31     25.31 o
   4   7   6     5868.49     5843.69    101.97 o
   5   7   6        0.30       16.09     26.01 o
   6   7   6      226.21      229.57     33.98 o
   7   7   6      354.57      344.20     36.71 o
   8   7   6       27.53      -11.12     31.62 o
   9   7   6        1.50      -22.50     34.05 o
  10   7   6       14.33       33.15     36.47 o
  11   7   6        0.44       39.39     39.13 o
 -10   8   6       91.41       71.83     45.42 o
  -9   8   6        7.84       49.72     41.08 o
  -8   8   6      119.14      126.40     44.28 o
  -7   8   6      167.51      192.36     45.99 o
  -6   8   6        6.43       79.05     40.36 o
  -5   8   6      590.10      546.92     55.68 o
  -4   8   6       51.17       64.74     30.41 o
  -3   8   6        0.59       -0.51     30.65 o
  -2   8   6      292.07      309.86     37.16 o
  -1   8   6       72.27       56.45     31.42 o
   0   8   6     1479.73     1576.07     59.50 o
   1   8   6      293.82      324.78     51.58 o
   2   8   6       43.55        8.89     43.45 o
   3   8   6       99.97       61.18     38.16 o
   4   8   6       61.26       54.72     28.81 o
   5   8   6      169.48      134.43     30.21 o
   6   8   6       29.64       -8.52     38.61 o
   7   8   6      267.82      193.43     44.89 o
   8   8   6      368.14      322.93     49.39 o
   9   8   6       57.27        6.68     37.73 o
  10   8   6        1.09       -4.78     37.58 o
  -9   9   6      200.39      324.42     57.79 o
  -8   9   6       23.86       -5.00     74.90 o
  -7   9   6      109.71      105.27     47.33 o
  -6   9   6        1.52      -61.94     38.82 o
  -5   9   6       34.44      -37.39     39.41 o
  -4   9   6      227.99      210.46     43.10 o
  -3   9   6      250.40      154.01     36.04 o
  -2   9   6      934.58      997.14     49.88 o
  -1   9   6       12.56      -18.23     48.30 o
   0   9   6      549.79      536.56     44.29 o
   1   9   6      244.52      324.04     56.52 o
   2   9   6      333.52      302.26     49.77 o
   3   9   6        9.43       21.01     46.83 o
   4   9   6     3242.67     3324.22    107.47 o
   5   9   6      373.87      398.61     44.30 o
   6   9   6     4420.74     4411.59    114.69 o
   7   9   6      133.09        9.60     41.04 o
   8   9   6       39.32       65.49     45.78 o
   9   9   6      109.48       92.30     49.02 o
  -8  10   6      703.01      707.00     72.17 o
  -7  10   6      134.52      122.47     50.27 o
  -6  10   6       24.42       14.91     44.84 o
  -5  10   6      242.44      286.10     71.89 o
  -4  10   6        3.51      -12.33     48.14 o
  -3  10   6       55.67       73.66     51.11 o
  -2  10   6       84.05       68.71     48.86 o
  -1  10   6      824.61      987.06     63.41 o
   0  10   6       21.45       78.91     64.54 o
   1  10   6      664.00      701.99     89.31 o
   2  10   6       22.55       53.27     74.61 o
   3  10   6      257.63      367.13     58.03 o
   4  10   6       40.33       -2.47     52.32 o
   5  10   6      470.86      429.54     59.17 o
   6  10   6       55.11       48.46     68.81 o
   7  10   6      282.57      241.82     61.74 o
  -6  11   6      684.95      850.61     93.91 o
  -5  11   6       29.02      -33.16     91.61 o
  -4  11   6        5.77       19.52     93.50 o
  -3  11   6       30.03      -73.70     52.79 o
  -2  11   6      887.35     1064.22    100.95 o
  -1  11   6      145.07       76.96     83.42 o
   0  11   6      415.08      257.94     76.88 o
   1  11   6      332.75      454.71     78.81 o
   2  11   6       74.69       78.09     84.05 o
   3  11   6      460.27      469.66    149.31 o
   4  11   6       13.42      -39.56     57.56 o
   5  11   6        3.75       72.27     90.97 o
  -2  12   6      262.38      367.09     97.69 o
  -1  12   6      195.94      188.79     92.17 o
   0  12   6      469.56      315.70     95.59 o
   1  12   6      109.41       72.32     78.94 o
   2  12   6       30.67       32.21     78.24 o
 -13   1   7      245.51      262.01     48.56 o
 -12   1   7      417.34      423.93     51.37 o
 -11   1   7      402.90      411.12     48.98 o
 -10   1   7       36.59        0.92     29.21 o
  -9   1   7      135.55      139.40     35.75 o
  -8   1   7      472.18      597.75     36.29 o
  -7   1   7      128.97      145.57     19.46 o
  -6   1   7     5599.16     5681.00    116.79 o
  -5   1   7     2403.71     2544.07     88.99 o
  -4   1   7    14659.46    15498.17    244.21 o
  -3   1   7      284.42      327.13     16.89 o
  -2   1   7      552.72      642.51     59.50 o
  -1   1   7      152.76       83.78     23.68 o
   0   1   7     2007.65     1922.98     61.60 o
   1   1   7      684.20      735.82     23.80 o
   2   1   7     1532.97     1556.82     32.53 o
   3   1   7      256.01      317.86     14.65 o
   4   1   7     9604.82     9951.73    172.58 o
   5   1   7       78.51       70.98     16.83 o
   6   1   7      215.17      168.21     19.85 o
   7   1   7      181.76      171.33     22.49 o
   8   1   7       87.04       51.20     30.22 o
   9   1   7      400.98      365.75     44.90 o
  10   1   7        4.79      -14.23     32.32 o
  11   1   7        0.43       15.20     50.97 o
  12   1   7      216.42      234.26    120.53 o
  13   1   7      249.15      259.39     73.89 o
 -13   2   7       80.56      139.02     53.17 o
 -12   2   7       19.52       47.09     47.72 o
 -11   2   7      553.84      612.84     37.71 o
 -10   2   7      103.74       60.34     24.20 o
  -9   2   7      468.86      471.73     33.68 o
  -8   2   7        3.24        1.86     19.89 o
  -7   2   7     1738.66     1718.08     51.54 o
  -6   2   7     2617.15     2615.84     69.57 o
  -5   2   7    16394.87    16528.76    439.57 o
  -4   2   7        2.14      -15.74      7.87 o
  -3   2   7    12207.82    12781.41    213.27 o
  -2   2   7     3475.56     3481.18     61.44 o
  -1   2   7    66474.13    66850.21   1055.05 o
   0   2   7    61500.70    59658.16    717.91 o
   1   2   7     3249.00     3276.92     48.97 o
   2   2   7      962.23      919.85     41.79 o
   3   2   7      792.81      932.46     35.58 o
   4   2   7       60.87       47.43     18.22 o
   5   2   7     9033.43     9190.86    151.21 o
   6   2   7       70.28       63.44     19.03 o
   7   2   7      217.46      213.20     24.71 o
   8   2   7       18.52       19.47     19.45 o
   9   2   7      158.28      180.51     31.79 o
  10   2   7      536.45      495.12     62.65 o
  11   2   7      167.04      125.74     42.33 o
  12   2   7      545.02      530.25     58.90 o
  13   2   7        6.12       43.53     63.69 o
 -13   3   7       18.38      -23.01     35.68 o
 -12   3   7      171.31      142.34     38.09 o
 -11   3   7       23.16       -6.57     33.10 o
 -10   3   7      201.45      156.34     33.27 o
  -9   3   7      968.13     1017.54     48.03 o
  -8   3   7      114.45      106.92     21.93 o
  -7   3   7       26.05        8.49     25.59 o
  -6   3   7      358.71      369.07     30.58 o
  -5   3   7       81.55       76.72     15.28 o
  -4   3   7      867.76      834.06     28.80 o
  -3   3   7     2230.55     2199.74     42.65 o
  -2   3   7     4764.93     4759.85     67.88 o
  -1   3   7     1512.77     1338.93     38.65 o
   0   3   7     4645.40     4698.80     83.10 o
   1   3   7      424.84      409.81     27.39 o
   2   3   7      990.23      980.33     35.80 o
   3   3   7     9933.32    10090.26    147.70 o
   4   3   7     1087.56     1155.91     33.89 o
   5   3   7      408.86      439.82     21.62 o
   6   3   7      982.45     1022.96     37.78 o
   7   3   7       28.99       67.13     20.15 o
   8   3   7       32.27       50.02     25.42 o
   9   3   7       90.09       83.51     34.45 o
  10   3   7      797.13      833.17     53.17 o
  11   3   7      452.72      406.99     54.71 o
  12   3   7      134.58       84.09     43.49 o
  13   3   7       36.20       41.07     43.08 o
 -13   4   7      252.79      236.10     55.13 o
 -12   4   7      349.85      357.73     49.56 o
 -11   4   7      225.19      223.98     45.62 o
 -10   4   7       48.78       84.19     36.24 o
  -9   4   7       26.68       12.88     28.28 o
  -8   4   7      191.41      191.08     32.91 o
  -7   4   7      283.96      245.22     24.65 o
  -6   4   7        3.70      -10.17     16.02 o
  -5   4   7      875.34     1014.81     41.09 o
  -4   4   7     2517.07     2576.51     61.90 o
  -3   4   7     3796.28     3673.51     71.39 o
  -2   4   7      244.15      195.41     18.00 o
  -1   4   7      173.15      172.44     20.46 o
   0   4   7     2321.02     2370.91     43.33 o
   1   4   7       44.28       37.09     15.96 o
   2   4   7        9.25        6.70      9.83 o
   3   4   7      305.29      365.23     22.87 o
   4   4   7     4772.78     5241.99     83.77 o
   5   4   7       86.47       42.77     21.22 o
   6   4   7        3.00        7.49     18.74 o
   7   4   7      381.78      396.86     29.83 o
   8   4   7       21.54       50.88     28.56 o
   9   4   7       11.30       60.17     28.28 o
  10   4   7     1485.51     1381.34     62.89 o
  11   4   7      930.62      906.33     91.97 o
  12   4   7        4.17      -46.40     38.13 o
 -12   5   7      201.40      244.90     51.71 o
 -11   5   7      297.23      245.38     54.99 o
 -10   5   7        0.23       15.60     37.86 o
  -9   5   7      204.96      186.14     46.94 o
  -8   5   7        9.46       12.76     30.32 o
  -7   5   7     3123.21     3026.28     77.12 o
  -6   5   7      724.54      805.60     41.41 o
  -5   5   7      316.42      371.59     35.89 o
  -4   5   7       10.27        3.18     23.82 o
  -3   5   7     1329.49     1268.41     40.09 o
  -2   5   7     1360.69     1365.89     37.84 o
  -1   5   7       64.73       92.95     17.78 o
   0   5   7      384.53      379.48     21.08 o
   1   5   7      132.61      141.03     18.65 o
   2   5   7      703.96      687.79     27.22 o
   3   5   7      254.43      257.47     23.36 o
   4   5   7     5065.09     5004.20     84.65 o
   5   5   7     2130.49     2280.16     54.19 o
   6   5   7     1394.12     1387.71     50.51 o
   7   5   7      187.59      214.97     29.35 o
   8   5   7      598.83      588.50     43.60 o
   9   5   7      631.73      537.37     47.15 o
  10   5   7       77.18       99.00     34.50 o
  11   5   7        0.04        6.94     36.04 o
  12   5   7        1.44       28.24     38.69 o
 -12   6   7        5.33       -0.92     42.80 o
 -11   6   7        9.96      -43.95     40.43 o
 -10   6   7     1192.01     1138.19     81.87 o
  -9   6   7      310.30      295.06     42.48 o
  -8   6   7     1491.03     1503.12     70.14 o
  -7   6   7       57.38       43.03     33.59 o
  -6   6   7     1849.15     1834.42     63.01 o
  -5   6   7      496.34      426.13     39.46 o
  -4   6   7        3.86       20.78     28.61 o
  -3   6   7      536.77      570.64     32.60 o
  -2   6   7      457.42      512.60     32.95 o
  -1   6   7        0.85       19.88     21.15 o
   0   6   7    14083.95    14244.77    186.94 o
   1   6   7        0.45        3.04     16.36 o
   2   6   7      272.72      264.76     21.23 o
   3   6   7        0.16      -23.16     18.93 o
   4   6   7      374.70      434.77     33.88 o
   5   6   7      469.59      459.04     32.02 o
   6   6   7      325.92      260.66     32.43 o
   7   6   7       66.70       90.69     32.28 o
   8   6   7       43.51       37.41     31.87 o
   9   6   7       63.78       96.70     42.43 o
  10   6   7      166.10      147.00     38.51 o
  11   6   7        5.05      -66.97     33.48 o
 -11   7   7        2.86       11.27     48.92 o
 -10   7   7        0.13       -4.61     39.34 o
  -9   7   7       19.59        8.95     38.50 o
  -8   7   7        3.30      -12.95     34.92 o
  -7   7   7      393.78      334.64     45.64 o
  -6   7   7      706.19      752.97     59.55 o
  -5   7   7      454.96      496.62     44.37 o
  -4   7   7      367.94      391.17     41.48 o
  -3   7   7        1.90      -19.37     26.65 o
  -2   7   7      839.24      988.62     55.98 o
  -1   7   7     1736.86     1744.68     68.08 o
   0   7   7        0.78      -14.81     24.62 o
   1   7   7        0.72       -4.05     21.96 o
   2   7   7      255.07      271.28     24.25 o
   3   7   7      510.16      503.70     34.22 o
   4   7   7       40.27       86.91     29.33 o
   5   7   7      591.67      609.85     36.51 o
   6   7   7       82.75       18.19     29.19 o
   7   7   7       81.13        7.53     30.32 o
   8   7   7       78.11       57.70     38.16 o
   9   7   7      566.92      561.23     49.78 o
  10   7   7        2.54       -2.23     49.36 o
  11   7   7      257.63      190.35     43.65 o
 -10   8   7       82.84       74.95     50.60 o
  -9   8   7      299.20      276.10     49.13 o
  -8   8   7      344.72      279.52     51.43 o
  -7   8   7       34.59       17.82     42.32 o
  -6   8   7      388.40      343.57     51.28 o
  -5   8   7      871.20      772.14     61.14 o
  -4   8   7      747.28      674.90     48.22 o
  -3   8   7       21.14       30.89     31.07 o
  -2   8   7        9.50       11.98     30.67 o
  -1   8   7     1272.43     1336.23     52.99 o
   0   8   7        8.24        7.38     31.78 o
   1   8   7      194.09      165.09     33.42 o
   2   8   7      206.80      317.58     49.66 o
   3   8   7       16.57      -19.85     33.96 o
   4   8   7      996.17      947.95     50.99 o
   5   8   7      663.77      671.67     40.34 o
   6   8   7        0.27      -14.70     31.45 o
   7   8   7        3.34       49.86     33.47 o
   8   8   7       76.22       68.01     37.34 o
   9   8   7      549.99      552.46     52.65 o
  10   8   7      622.52      561.36     55.65 o
  -9   9   7      424.41      569.93     67.39 o
  -8   9   7      651.89      704.40     83.13 o
  -7   9   7      205.76      222.87     53.52 o
  -6   9   7      243.25      280.34     72.10 o
  -5   9   7      374.24      403.75     55.01 o
  -4   9   7       45.15       47.46     44.72 o
  -3   9   7      141.05      137.82     36.62 o
  -2   9   7      775.00      716.56     45.44 o
  -1   9   7      178.14      253.80     40.87 o
   0   9   7      125.95      183.78     38.74 o
   1   9   7      538.18      463.47     61.09 o
   2   9   7      182.80      144.82     46.53 o
   3   9   7      342.90      338.53     69.69 o
   4   9   7     1092.60     1138.24    103.70 o
   5   9   7      102.47       59.35     37.72 o
   6   9   7      413.58      458.02     51.83 o
   7   9   7       16.38       24.33     43.25 o
   8   9   7      155.95      150.47     49.26 o
   9   9   7       34.77      -22.95     45.89 o
  -7  10   7        0.03      -14.17     52.89 o
  -6  10   7      685.08      758.72     70.67 o
  -5  10   7      233.65      247.48     64.91 o
  -4  10   7      184.74      265.74     49.01 o
  -3  10   7      317.08      441.75     62.97 o
  -2  10   7       45.12      149.62     53.97 o
  -1  10   7       87.51       82.10     47.43 o
   0  10   7      783.89      742.74     76.67 o
   1  10   7       18.85      -47.50     74.02 o
   2  10   7       34.25        6.56     74.45 o
   3  10   7       31.98      -77.61     51.58 o
   4  10   7       49.43       -9.58     60.66 o
   5  10   7      286.01      265.90     57.64 o
   6  10   7        4.21       10.35     53.65 o
   7  10   7        4.91       -0.26     56.26 o
  -6  11   7      322.66      391.12     78.90 o
  -5  11   7      212.72      213.72     78.13 o
  -4  11   7      111.01      145.55     68.72 o
  -3  11   7       68.44       52.98     56.72 o
  -2  11   7        0.00      -22.69     53.00 o
  -1  11   7      596.50      621.59     82.73 o
   0  11   7      139.24      303.56     75.26 o
   1  11   7        0.10        8.30     69.33 o
   2  11   7      233.18      197.05    142.79 o
   3  11   7      100.04       91.30     84.67 o
   4  11   7       13.07      -18.54     55.84 o
   5  11   7      108.22       55.77     69.61 o
  -2  12   7      136.53      272.99    121.59 o
  -1  12   7      188.18      348.43     99.35 o
   0  12   7      213.81      226.80    138.71 o
   1  12   7       24.47      -33.95    110.04 o
 -13   0   8      725.49      702.61    106.62 o
 -12   0   8     2205.10     2222.54    305.33 o
 -11   0   8     2784.05     3294.44    156.66 o
 -10   0   8     3193.02     3182.67    144.60 o
  -9   0   8     9999.21     9916.95    302.64 o
  -8   0   8      532.45      481.34     56.93 o
  -7   0   8     1960.42     2336.50    106.14 o
  -6   0   8     2756.19     2497.45    101.62 o
  -5   0   8     1248.28     1129.36     64.08 o
  -4   0   8    22107.97    23129.79    424.75 o
  -3   0   8      115.92      116.57     17.59 o
  -2   0   8     1352.32     1396.07     54.56 o
  -1   0   8     8747.90     8660.89    213.43 o
   0   0   8    86790.60    82040.52   1291.36 o
   1   0   8     5418.65     4872.01     90.34 o
   2   0   8      767.37      805.51     34.40 o
   3   0   8      269.90      309.75     22.71 o
   4   0   8    28298.80    28863.85    547.63 o
   5   0   8       15.43       10.94     20.12 o
   6   0   8       38.54        7.93     14.97 o
   8   0   8     9575.58     9013.10    247.76 o
   9   0   8     4466.98     5017.71    282.37 o
  10   0   8     4557.66     4844.30    288.66 o
  11   0   8     3829.85     4102.56    271.57 o
  12   0   8      122.18      205.88     89.07 o
  13   0   8       53.08      103.93     82.53 o
 -13   1   8      757.63      859.87    148.36 o
 -12   1   8     1490.05     1526.75    114.35 o
 -11   1   8     2103.15     2294.43     91.47 o
 -10   1   8       31.81       31.41     35.07 o
  -9   1   8      347.45      356.31     54.33 o
  -8   1   8      809.87      877.01     51.39 o
  -7   1   8     1760.82     1842.33     80.16 o
  -6   1   8     5216.11     5425.73    130.43 o
  -5   1   8     3805.21     4062.10    114.35 o
  -4   1   8      787.66      834.14     51.17 o
  -3   1   8      221.21      260.45     17.04 o
  -2   1   8     6787.73     6982.71    144.94 o
  -1   1   8     6879.84     6515.23    116.82 o
   0   1   8       24.88       35.29     12.32 o
   1   1   8      185.25      100.10     15.31 o
   2   1   8     1057.83      984.08     29.50 o
   3   1   8      607.23      636.65     19.53 o
   4   1   8      896.59      955.42     29.01 o
   5   1   8      214.92      272.15     26.04 o
   6   1   8      421.21      423.35     25.80 o
   7   1   8     1018.15     1030.89     54.15 o
   8   1   8       81.08       84.51     28.81 o
   9   1   8      961.92     1070.79     52.74 o
  10   1   8        2.75       22.85     33.46 o
  11   1   8      810.81      822.57     96.45 o
  12   1   8       43.42      -16.10     53.66 o
  13   1   8        0.01      -47.71     51.62 o
 -13   2   8       17.24       68.13     47.11 o
 -12   2   8        0.39       -4.73     43.61 o
 -11   2   8      353.98      330.94     44.76 o
 -10   2   8     1695.86     1727.89     57.10 o
  -9   2   8        2.09       -7.09     20.54 o
  -8   2   8      511.78      548.42     33.62 o
  -7   2   8       82.80       82.72     20.09 o
  -6   2   8      616.68      671.55     31.77 o
  -5   2   8       11.22       54.15     15.64 o
  -4   2   8      121.78      141.18     17.45 o
  -3   2   8     1279.70     1300.20     33.90 o
  -2   2   8    16667.90    16373.70    305.10 o
  -1   2   8     7751.73     8127.93    127.42 o
   0   2   8       56.26       11.36     12.27 o
   1   2   8      562.46      606.16     23.86 o
   2   2   8      385.39      372.32     22.02 o
   3   2   8      353.21      451.01     21.47 o
   4   2   8        5.09       29.91     12.72 o
   5   2   8       67.22       60.57     19.44 o
   6   2   8      244.35      260.49     23.95 o
   7   2   8      367.17      432.65     30.68 o
   8   2   8      732.85      709.74     48.74 o
   9   2   8       74.97       38.03     29.28 o
  10   2   8        0.19       32.42     30.70 o
  11   2   8      152.37      183.19     44.75 o
  12   2   8      112.85      141.01     44.55 o
  13   2   8       25.61       35.84    111.97 o
 -13   3   8       21.02       94.84     66.76 o
 -12   3   8      114.58       72.02     40.67 o
 -11   3   8     1190.95     1174.99     59.87 o
 -10   3   8        0.68       13.73     25.71 o
  -9   3   8      151.51      160.55     27.12 o
  -8   3   8       15.70       15.41     23.58 o
  -7   3   8       50.69       23.08     13.21 o
  -6   3   8     1390.19     1349.89     60.81 o
  -5   3   8      524.60      506.13     26.85 o
  -4   3   8      466.98      499.23     19.53 o
  -3   3   8      157.47      134.57     14.06 o
  -2   3   8      709.71      814.97     31.72 o
  -1   3   8      813.85      727.19     26.73 o
   0   3   8      268.97      291.66     19.94 o
   1   3   8      368.24      416.31     22.73 o
   2   3   8      116.24       61.64     26.11 o
   3   3   8     9267.20     9533.77    127.80 o
   4   3   8      215.03      188.32     20.76 o
   5   3   8     1176.03     1297.99     35.04 o
   6   3   8       66.84       34.55     21.68 o
   7   3   8       49.69       76.26     24.04 o
   8   3   8       25.45       60.77     29.37 o
   9   3   8     1111.07     1206.30     59.99 o
  10   3   8      469.06      424.34     43.96 o
  11   3   8      943.73      827.69     70.35 o
  12   3   8        1.09      -15.14     41.44 o
  13   3   8       51.92       31.46     45.26 o
 -13   4   8       38.31       73.13     39.04 o
 -12   4   8        1.02       53.69     38.67 o
 -11   4   8     1354.90     1345.46     99.35 o
 -10   4   8       48.52      -10.97     33.74 o
  -9   4   8     3582.81     3258.11     95.76 o
  -8   4   8     2263.99     2592.55    115.35 o
  -7   4   8       24.52       38.68     21.92 o
  -6   4   8      936.24      914.13     36.45 o
  -5   4   8      240.53      237.79     21.12 o
  -4   4   8     4801.13     4721.26     78.45 o
  -3   4   8     3870.82     4049.29     77.09 o
  -2   4   8      234.14      244.91     19.36 o
  -1   4   8      700.08      780.04     30.26 o
   0   4   8      151.66      163.98     16.85 o
   1   4   8      165.17      141.60     16.57 o
   2   4   8        9.53        6.71     16.04 o
   3   4   8      290.43      263.70     22.13 o
   4   4   8     1302.21     1368.20     40.45 o
   5   4   8      109.39      107.71     20.97 o
   6   4   8       32.18       34.52     22.86 o
   7   4   8     2523.32     2526.53     60.66 o
   8   4   8      839.32      907.43     67.43 o
   9   4   8      501.98      561.43     46.91 o
  10   4   8      527.18      581.44     63.82 o
  11   4   8     2594.42     2564.20     90.49 o
  12   4   8      102.91       67.77     45.15 o
 -12   5   8       24.98        7.21     41.75 o
 -11   5   8      486.27      489.74     58.32 o
 -10   5   8      290.87      297.80     49.71 o
  -9   5   8       41.16        1.79     35.13 o
  -8   5   8        1.76       36.19     41.04 o
  -7   5   8      365.64      356.92     33.94 o
  -6   5   8      937.55      939.68     51.27 o
  -5   5   8      231.20      202.67     27.98 o
  -4   5   8      451.13      461.66     29.09 o
  -3   5   8       21.80       34.98     15.83 o
  -2   5   8       37.19       72.40     19.24 o
  -1   5   8     1066.36     1028.68     45.41 o
   0   5   8      699.42      761.30     28.61 o
   1   5   8      679.92      666.05     26.78 o
   2   5   8     1119.24     1010.60     45.76 o
   3   5   8     1686.58     1712.17     46.61 o
   4   5   8     2597.97     2758.15     66.43 o
   5   5   8     1336.53     1456.93     56.78 o
   6   5   8       96.73       62.17     26.03 o
   7   5   8      892.01      929.08     43.87 o
   8   5   8     1203.55     1157.53     56.82 o
   9   5   8      195.91      221.63     37.28 o
  10   5   8       67.66        2.11     34.84 o
  11   5   8      144.90      105.67     39.26 o
  12   5   8        4.34      -21.11     37.83 o
 -12   6   8      321.67      237.92     55.74 o
 -11   6   8       12.28       37.52     43.14 o
 -10   6   8       59.69       55.88     44.43 o
  -9   6   8       47.35       63.92     56.96 o
  -8   6   8        1.47        6.18     33.08 o
  -7   6   8      568.11      437.56     44.56 o
  -6   6   8      143.69      222.12     41.59 o
  -5   6   8     1145.55     1148.69     54.44 o
  -4   6   8        9.07      -41.37     20.68 o
  -3   6   8      204.54      209.85     28.93 o
  -2   6   8     1145.64     1277.10     48.26 o
  -1   6   8      372.70      382.04     28.16 o
   0   6   8      588.12      602.09     28.39 o
   1   6   8      339.92      407.18     25.81 o
   2   6   8        1.04        7.54     24.65 o
   3   6   8       31.54       33.76     22.44 o
   4   6   8       23.59       -8.66     18.33 o
   5   6   8     7600.61     7614.07    120.49 o
   6   6   8       96.02      133.77     25.90 o
   7   6   8     2058.72     2040.95     66.18 o
   8   6   8        5.73      -39.40     30.11 o
   9   6   8      521.06      418.19     44.27 o
  10   6   8       26.36       41.12     36.41 o
  11   6   8       37.98       -5.61     42.17 o
 -11   7   8      267.63      247.95     56.95 o
 -10   7   8      233.41      266.14     50.93 o
  -9   7   8      161.36      178.22     45.68 o
  -8   7   8        2.87      -39.47     33.97 o
  -7   7   8      589.02      651.38     71.59 o
  -6   7   8        8.95      -22.16     35.52 o
  -5   7   8      462.06      469.57     51.84 o
  -4   7   8     1052.29     1057.62     56.85 o
  -3   7   8       92.26       68.02     28.72 o
  -2   7   8       15.84       37.09     18.13 o
  -1   7   8       69.58       50.50     36.93 o
   0   7   8      676.17      510.97     44.88 o
   1   7   8      171.97      142.05     25.36 o
   2   7   8      295.94      353.21     33.93 o
   3   7   8      715.05      774.97     38.88 o
   4   7   8      777.07      836.35     41.52 o
   5   7   8      146.73      168.74     29.62 o
   6   7   8       78.33       95.66     27.47 o
   7   7   8       11.27       26.90     30.43 o
   8   7   8       14.68      -30.46     32.72 o
   9   7   8       71.14       54.50     37.47 o
  10   7   8      178.13      152.46     41.38 o
  11   7   8        0.31       25.77     44.47 o
 -10   8   8       22.83      -51.88     40.18 o
  -9   8   8       68.71       78.82     46.30 o
  -8   8   8       75.24      166.97     46.00 o
  -7   8   8       15.03       27.94     41.67 o
  -6   8   8       78.87       86.11     42.91 o
  -5   8   8      747.92      682.70     60.54 o
  -4   8   8      324.66      266.15     42.34 o
  -3   8   8       19.72      -56.76     31.91 o
  -2   8   8       11.47      -39.23     30.08 o
  -1   8   8      432.78      426.74     38.03 o
   0   8   8        0.05        3.38     32.57 o
   1   8   8        0.25      -13.08     25.48 o
   2   8   8      126.02      200.45     46.93 o
   3   8   8       78.28      104.17     35.62 o
   4   8   8      117.47      133.38     36.74 o
   5   8   8      332.70      326.41     39.80 o
   6   8   8        1.66      -36.55     29.59 o
   7   8   8        0.66       14.81     33.22 o
   8   8   8       45.03       11.65     36.75 o
   9   8   8      141.24      157.40     48.15 o
  10   8   8        0.14        3.46     39.90 o
  -9   9   8        1.88       49.63     47.84 o
  -8   9   8       92.02      102.19     53.99 o
  -7   9   8      239.52      132.49     69.85 o
  -6   9   8      173.51      127.78     48.93 o
  -5   9   8       11.41        4.92     41.34 o
  -4   9   8      223.32      301.60     46.92 o
  -3   9   8      179.41      160.95     37.82 o
  -2   9   8      235.59      215.89     36.70 o
  -1   9   8       18.85       39.12     38.49 o
   0   9   8        9.85       28.14     35.52 o
   1   9   8        3.91      -13.58     53.81 o
   2   9   8        2.25       21.86     44.19 o
   3   9   8     1105.08     1088.79     67.99 o
   4   9   8     2377.50     2574.84    108.53 o
   5   9   8      254.21      184.15     46.66 o
   6   9   8      143.61      150.96     46.39 o
   7   9   8       16.87       20.67     42.07 o
   8   9   8        6.30       36.74     41.65 o
   9   9   8       12.79       52.73     47.41 o
  -7  10   8        0.05      -13.60     48.29 o
  -6  10   8       53.16      129.79     50.50 o
  -5  10   8     1909.66     1822.70     95.85 o
  -4  10   8      125.15       93.96     73.11 o
  -3  10   8        7.88       50.10     43.56 o
  -2  10   8       23.16       -6.85     41.88 o
  -1  10   8       59.94       46.45     51.65 o
   0  10   8      992.12      997.49     61.96 o
   1  10   8       10.70       33.79     82.00 o
   2  10   8       26.72       69.89     76.98 o
   3  10   8        7.61       52.97     67.03 o
   4  10   8        0.06      -14.95     51.54 o
   5  10   8     1002.62     1170.64    101.30 o
   6  10   8       49.63       37.70     55.99 o
   7  10   8      315.87      327.70     63.52 o
  -5  11   8        7.14       75.31     75.68 o
  -4  11   8       20.09       86.02     66.92 o
  -3  11   8      112.55      158.28     67.38 o
  -2  11   8      312.58      325.64     62.76 o
  -1  11   8       50.55      117.01     56.37 o
   0  11   8       81.95      150.85     87.59 o
   1  11   8       31.42        9.67     70.81 o
   2  11   8      634.73      755.98    130.78 o
   3  11   8       35.93      -28.92     80.27 o
   4  11   8      633.32      704.07     70.62 o
   5  11   8       29.75      -37.93     55.85 o
  -1  12   8      100.95      149.73     92.32 o
   0  12   8       86.21      169.71    109.58 o
   1  12   8       87.12       53.01     91.83 o
 -13   1   9      291.89      270.94     59.52 o
 -12   1   9      369.18      339.28     49.13 o
 -11   1   9       71.81       76.24     36.47 o
 -10   1   9        2.51      -47.63     28.69 o
  -9   1   9     1075.81     1262.13     63.86 o
  -8   1   9        0.03        2.11     24.14 o
  -7   1   9     1446.61     1610.12     46.39 o
  -6   1   9     2829.66     2664.66     68.06 o
  -5   1   9       22.59        7.98     13.46 o
  -4   1   9     1382.86     1379.19     41.62 o
  -3   1   9     2973.59     2996.33     69.60 o
  -2   1   9     1754.68     1918.19     65.44 o
  -1   1   9     9797.51     9881.97    171.85 o
   0   1   9      120.98      107.53     15.48 o
   1   1   9     5722.06     5596.77    146.45 o
   2   1   9      143.69       70.28     23.27 o
   3   1   9      269.97      271.97     18.19 o
   4   1   9    16068.09    16138.86    223.93 o
   5   1   9      134.40      142.82     22.27 o
   6   1   9     2187.15     2005.14     53.36 o
   7   1   9       65.79       64.65     21.41 o
   8   1   9       26.67       22.68     24.21 o
   9   1   9      461.95      535.77     54.26 o
  10   1   9     5376.34     5364.81    158.85 o
  11   1   9      336.65      421.50     83.19 o
  12   1   9      388.70      439.72     81.25 o
  13   1   9       26.02       87.93     63.67 o
 -13   2   9      205.32      343.24     62.03 o
 -12   2   9      117.57       92.95     48.30 o
 -11   2   9      110.91       74.36     43.00 o
 -10   2   9     1034.66     1036.40     45.07 o
  -9   2   9       67.32       73.65     25.46 o
  -8   2   9      508.75      498.19     32.67 o
  -7   2   9      213.87      265.78     24.94 o
  -6   2   9      191.39      201.99     21.78 o
  -5   2   9       85.75      115.45     16.75 o
  -4   2   9     4158.82     4201.14    131.14 o
  -3   2   9    15821.30    16008.42    257.18 o
  -2   2   9     4733.34     4745.00    100.34 o
  -1   2   9    78083.05    77938.34   1227.54 o
   0   2   9   151757.89   149417.42   1787.57 o
   1   2   9      945.17      948.90     32.34 o
   2   2   9     8420.59     8563.53    160.10 o
   3   2   9     6895.15     7495.92    103.46 o
   4   2   9      368.23      384.14     23.76 o
   5   2   9      239.67      223.36     17.64 o
   6   2   9      406.92      395.81     28.80 o
   7   2   9      133.05      126.09     29.47 o
   8   2   9      473.00      506.88     34.32 o
   9   2   9     2080.23     1925.27     71.92 o
  10   2   9      629.71      550.77     46.06 o
  11   2   9      664.85      645.11     67.63 o
  12   2   9      277.55      306.81     54.29 o
  13   2   9       20.99       97.48     71.79 o
 -13   3   9      731.26      735.75    100.08 o
 -12   3   9        7.02      -15.64     27.40 o
 -11   3   9      219.40      208.84     60.20 o
 -10   3   9        4.36       23.80     27.58 o
  -9   3   9        5.22      -34.58     21.88 o
  -8   3   9      225.87      223.57     27.18 o
  -7   3   9        4.28        4.49     14.82 o
  -6   3   9     1105.94     1338.64     59.48 o
  -5   3   9     2139.15     2197.01     51.40 o
  -4   3   9       51.12       52.49     12.13 o
  -3   3   9       36.22       70.36     12.52 o
  -2   3   9     4827.40     4753.56     75.16 o
  -1   3   9     1085.22     1039.16     43.60 o
   0   3   9      754.21      786.59     25.33 o
   1   3   9      208.39      161.27     27.52 o
   2   3   9      946.26     1047.49     33.60 o
   3   3   9     1263.03     1347.58     36.15 o
   4   3   9      753.22      915.51     61.10 o
   5   3   9     2104.54     2291.61     52.14 o
   6   3   9       10.44       27.63     20.47 o
   7   3   9        0.20       -0.09     22.60 o
   8   3   9      316.29      326.17     38.47 o
   9   3   9      192.45      151.38     34.42 o
  10   3   9      420.37      432.03     44.30 o
  11   3   9      103.01       79.74     36.42 o
  12   3   9      117.32       90.33     44.60 o
  13   3   9        0.52       48.84     46.40 o
 -13   4   9       89.42      132.77     41.85 o
 -12   4   9       46.44       19.58     37.08 o
 -11   4   9      127.57      197.28     94.25 o
 -10   4   9       39.71       75.03     32.71 o
  -9   4   9     1239.32     1394.17     64.23 o
  -8   4   9     1629.40     1646.14     66.03 o
  -7   4   9     2109.68     2100.56    149.17 o
  -6   4   9        2.20       37.73     17.97 o
  -5   4   9       16.10       26.39     16.78 o
  -4   4   9     5402.16     5601.18     89.48 o
  -3   4   9     3069.17     3099.55     57.38 o
  -2   4   9     8902.19     9365.32    136.04 o
  -1   4   9     1030.85     1227.93     38.13 o
   0   4   9     5400.76     5424.17     88.39 o
   1   4   9       38.42       47.48     15.05 o
   2   4   9     1573.37     1661.33     40.86 o
   3   4   9     1869.43     2049.91     44.38 o
   4   4   9      442.66      406.61     29.53 o
   5   4   9       91.69       84.32     26.96 o
   6   4   9     1298.86     1389.84     79.15 o
   7   4   9      163.68      174.43     34.06 o
   8   4   9     2661.81     2567.93     84.54 o
   9   4   9     1025.81      989.58     59.01 o
  10   4   9      519.83      473.62     48.02 o
  11   4   9        2.97       -5.85     34.86 o
  12   4   9      180.33      198.73     44.45 o
 -12   5   9      180.86      150.98     47.49 o
 -11   5   9      357.30      424.52     57.20 o
 -10   5   9       79.50        8.96     38.68 o
  -9   5   9      649.41      636.61     70.91 o
  -8   5   9     1909.55     1927.25    115.48 o
  -7   5   9     2506.15     2570.64     80.94 o
  -6   5   9       97.75       99.62     38.63 o
  -5   5   9     1456.37     1496.98     55.84 o
  -4   5   9       28.96       30.45     20.61 o
  -3   5   9      222.20      221.75     18.43 o
  -2   5   9      613.45      680.33     28.82 o
  -1   5   9     1419.60     1404.80     43.28 o
   0   5   9       47.70       43.62     19.16 o
   1   5   9       17.80       -1.26     18.07 o
   2   5   9       62.15       56.68     19.66 o
   3   5   9      940.81      911.87     31.65 o
   4   5   9     1014.31     1007.22     46.84 o
   5   5   9     1071.71     1037.24     42.18 o
   6   5   9      225.67      248.24     27.22 o
   7   5   9        3.13       -5.32     28.33 o
   8   5   9      762.02      741.48     60.27 o
   9   5   9      630.16      776.19     73.66 o
  10   5   9      594.62      576.11     52.89 o
  11   5   9      146.43      113.36     40.05 o
  12   5   9       24.95       27.34     39.35 o
 -12   6   9        4.11        5.81     46.20 o
 -11   6   9      254.04      283.53     91.29 o
 -10   6   9      279.51      300.05     70.76 o
  -9   6   9      541.67      502.60     59.07 o
  -8   6   9       14.96       41.39     32.68 o
  -7   6   9      146.41      148.66     37.01 o
  -6   6   9        8.88        9.59     34.55 o
  -5   6   9      221.31      199.80     65.45 o
  -4   6   9       38.16        8.69     33.70 o
  -3   6   9       24.79        5.90     36.81 o
  -2   6   9      750.64      760.80     40.80 o
  -1   6   9      394.95      470.07     37.26 o
   0   6   9     1353.73     1318.72     47.32 o
   1   6   9       59.14       49.56     17.71 o
   2   6   9      763.85      708.42     32.33 o
   3   6   9      295.05      272.72     32.28 o
   4   6   9     1224.69     1193.45     57.42 o
   5   6   9        4.74        8.66     25.24 o
   6   6   9     1037.77     1059.22     41.83 o
   7   6   9      115.18       63.37     29.98 o
   8   6   9      501.48      553.23     57.67 o
   9   6   9       45.81       24.73     37.84 o
  10   6   9      418.99      496.85     56.78 o
  11   6   9        2.67      -75.43     53.38 o
 -11   7   9       13.85        2.53     49.11 o
 -10   7   9       69.84       58.75     49.64 o
  -9   7   9        0.32       -0.54     37.94 o
  -8   7   9      404.73      418.07     48.22 o
  -7   7   9     4159.27     4044.59    136.52 o
  -6   7   9      445.92      463.79     51.63 o
  -5   7   9      155.06      154.87     42.40 o
  -4   7   9       69.52       19.98     37.41 o
  -3   7   9      328.02      341.29     35.94 o
  -2   7   9      118.94       66.54     19.96 o
  -1   7   9        4.64       34.07     27.49 o
   0   7   9        2.70       14.54     32.74 o
   1   7   9     1585.10     1595.62     51.77 o
   2   7   9       60.82       45.66     24.14 o
   3   7   9      475.03      513.19     40.64 o
   4   7   9     1457.42     1444.05     50.95 o
   5   7   9        5.98      -39.61     25.63 o
   6   7   9      724.80      764.76     52.17 o
   7   7   9       28.27       20.88     31.37 o
   8   7   9      166.59      130.71     34.81 o
   9   7   9       14.70       37.80     41.34 o
  10   7   9        0.00       16.59     41.41 o
 -10   8   9      239.00      283.91     56.86 o
  -9   8   9      165.23      127.45     49.19 o
  -8   8   9       35.49       -1.44     42.96 o
  -7   8   9       14.85      -22.36     40.38 o
  -6   8   9       41.56       74.06     41.33 o
  -5   8   9     1613.34     1578.09     82.91 o
  -4   8   9     3124.56     3386.97    112.74 o
  -3   8   9      154.32      180.52     35.71 o
  -2   8   9      156.19      214.17     35.82 o
  -1   8   9      610.60      690.94     43.78 o
   0   8   9      509.01      476.73     42.06 o
   1   8   9      691.45      644.01     54.21 o
   2   8   9      305.62      333.37     49.67 o
   3   8   9       27.39       21.14     39.84 o
   4   8   9     1172.95     1345.38     58.12 o
   5   8   9      663.37      639.54     45.89 o
   6   8   9       38.12      -10.79     37.53 o
   7   8   9       16.60       32.04     33.39 o
   8   8   9       85.44       65.98     35.88 o
   9   8   9      265.22      208.36     50.15 o
  10   8   9      137.25      116.26     47.60 o
  -9   9   9      130.53       92.16     50.29 o
  -8   9   9        6.26      -54.03     55.23 o
  -7   9   9        5.94       24.90     45.35 o
  -6   9   9        7.35       71.35     46.35 o
  -5   9   9      243.25      248.85     50.67 o
  -4   9   9      215.66      264.40     47.16 o
  -3   9   9       20.51       14.32     34.34 o
  -2   9   9      457.16      459.84     43.40 o
  -1   9   9      188.48      184.81     41.38 o
   0   9   9       43.95       -1.31     36.36 o
   1   9   9       53.68       62.77     42.62 o
   2   9   9      220.29      167.90     46.28 o
   3   9   9     3073.80     3121.00    104.34 o
   4   9   9     1554.34     1804.34    116.10 o
   5   9   9      522.50      590.50     58.83 o
   6   9   9       20.58       10.83     48.74 o
   7   9   9       29.60      -67.11     41.00 o
   8   9   9       35.13       14.94     42.80 o
  -7  10   9      495.55      588.30    136.31 o
  -6  10   9       57.64       65.98     62.52 o
  -5  10   9      375.36      402.07     59.43 o
  -4  10   9       71.77       50.94     42.27 o
  -3  10   9        5.85      -43.24     40.52 o
  -2  10   9      230.66      105.95     45.16 o
  -1  10   9      193.43      150.32     47.63 o
   0  10   9       60.07       95.19     51.70 o
   1  10   9        9.92       11.79     78.13 o
   2  10   9        6.07      122.78     76.64 o
   3  10   9       39.76      -21.31     60.42 o
   4  10   9       67.84        1.52     71.00 o
   5  10   9      215.07      190.31     56.73 o
   6  10   9      491.86      518.25     75.08 o
   7  10   9       37.18      -24.04     56.09 o
  -5  11   9        7.70      -61.39     72.52 o
  -4  11   9      241.25      287.84     79.13 o
  -3  11   9       17.23       98.49     94.44 o
  -2  11   9       29.45      -21.97     64.13 o
  -1  11   9      552.21      512.09     67.32 o
   0  11   9        6.38       61.59    118.74 o
   1  11   9      238.59      130.74     85.97 o
   2  11   9        0.24       40.25    126.29 o
   3  11   9      190.05      147.46     84.38 o
   4  11   9     1141.41     1271.89    199.91 o
   5  11   9      478.44      571.24     68.24 o
 -13   0  10      374.42      483.22    117.65 o
 -12   0  10      105.79       88.24     54.34 o
 -11   0  10     2182.60     2234.91    127.84 o
 -10   0  10     1987.10     2170.26    120.07 o
  -9   0  10     1886.51     1944.05    193.03 o
  -8   0  10     5401.95     5467.04    187.82 o
  -7   0  10     1093.17     1078.72     74.79 o
  -6   0  10     2496.89     2382.69    360.86 o
  -5   0  10        4.03      -12.59     14.40 o
  -4   0  10      268.30      323.58     43.07 o
  -2   0  10      339.10      337.41     27.06 o
  -1   0  10      433.31      457.78     40.90 o
   0   0  10     3132.43     3168.17     76.18 o
   1   0  10     1065.20     1096.00     98.82 o
   2   0  10     6743.29     6658.50    143.31 o
   3   0  10     4800.90     4507.38     90.88 o
   4   0  10     8113.45     8080.69    145.20 o
   5   0  10     2356.67     2662.04     90.88 o
   6   0  10      178.16      174.68     30.42 o
   7   0  10        3.19      -14.07     20.18 o
   8   0  10    18810.33    18689.90    611.27 o
   9   0  10        2.36       40.02     39.67 o
  10   0  10    10833.21    10940.02    513.49 o
  11   0  10     2672.90     2693.28    215.06 o
  12   0  10        7.46       38.77     83.57 o
  13   0  10        5.93        2.68     90.40 o
 -13   1  10      180.14      220.95     54.86 o
 -12   1  10      291.46      306.21     60.00 o
 -11   1  10      133.21      123.26     38.42 o
 -10   1  10       29.63       27.85     34.13 o
  -9   1  10     1072.60     1110.19     60.39 o
  -8   1  10     2402.71     2506.77     81.83 o
  -7   1  10     3423.59     3536.47     75.14 o
  -6   1  10     1164.27     1197.68     46.41 o
  -5   1  10     1965.24     1911.98     87.11 o
  -4   1  10       15.63       16.03     10.62 o
  -3   1  10      716.88      686.73     34.15 o
  -2   1  10     3878.66     3948.65     89.34 o
  -1   1  10    11157.01    11006.40    167.43 o
   0   1  10        4.33       -1.72     12.63 o
   1   1  10     1373.70     1358.30     35.35 o
   2   1  10      615.83      596.68     31.37 o
   3   1  10     2377.73     2317.42     48.22 o
   4   1  10      121.43      128.84     12.33 o
   5   1  10     1064.57     1144.49     41.43 o
   6   1  10       41.65       74.05     37.25 o
   7   1  10      114.68       10.57     36.76 o
   8   1  10      964.18      982.67     43.10 o
   9   1  10       42.54       59.34     25.52 o
  10   1  10      299.56      373.64     49.80 o
  11   1  10      447.94      361.27     73.85 o
  12   1  10        0.72      -33.14     54.65 o
  13   1  10        0.37      -17.46     61.69 o
 -13   2  10       29.52       13.97     46.27 o
 -12   2  10      338.35      305.51     57.74 o
 -11   2  10      341.87      252.73     52.11 o
 -10   2  10      221.56      292.48     28.48 o
  -9   2  10        3.99       22.18     21.52 o
  -8   2  10      210.61      208.84     24.97 o
  -7   2  10      470.55      435.27     33.72 o
  -6   2  10      120.57      101.59     19.55 o
  -5   2  10      821.47      845.63     33.49 o
  -4   2  10       71.72       64.68     16.85 o
  -3   2  10     3013.83     2992.12     73.98 o
  -2   2  10        0.06      -19.08      9.54 o
  -1   2  10    23631.57    23251.58    310.11 o
   0   2  10     2577.16     2445.78     46.20 o
   2   2  10      985.53      983.76     29.13 o
   3   2  10      683.79      597.12     26.65 o
   4   2  10     3220.30     3357.36     63.41 o
   5   2  10      355.10      319.35     20.73 o
   6   2  10      136.32      162.64     24.46 o
   7   2  10      658.52      603.99     45.10 o
   8   2  10     3016.25     2898.36     73.55 o
   9   2  10       68.09      136.90     33.78 o
  10   2  10      559.73      614.62     48.30 o
  11   2  10        0.15       -3.86     37.53 o
  12   2  10      155.60      103.25     65.20 o
  13   2  10       13.31       37.95     59.89 o
 -13   3  10      184.62      155.09     56.11 o
 -12   3  10        1.12        7.24     37.33 o
 -11   3  10        5.80       44.47     30.10 o
 -10   3  10       86.78       97.97     30.33 o
  -9   3  10      164.27      158.04     31.66 o
  -8   3  10      370.79      341.29     30.18 o
  -7   3  10      376.68      213.27     98.01 o
  -6   3  10       18.20        3.02     15.89 o
  -5   3  10      975.88      899.93     33.40 o
  -4   3  10      206.30      211.61     15.39 o
  -3   3  10     4215.13     4250.19     77.05 o
  -2   3  10     3320.51     2950.36     65.53 o
  -1   3  10    13146.20    12879.52    198.59 o
   0   3  10     1399.10     1254.20     37.88 o
   1   3  10     8259.79     7745.56    117.01 o
   2   3  10     1004.22     1050.04     31.75 o
   3   3  10     1207.67     1160.79     55.48 o
   4   3  10     5496.68     5692.08    107.31 o
   5   3  10     1864.05     1933.73     53.31 o
   6   3  10     1192.52     1163.27     41.63 o
   7   3  10      185.05      202.89     29.34 o
   8   3  10      570.34      517.71     37.87 o
   9   3  10      191.24      253.61     42.60 o
  10   3  10      386.11      344.44     43.86 o
  11   3  10      158.04      202.33     42.09 o
  12   3  10        2.27       63.95     66.81 o
 -12   4  10      661.33      755.38    119.89 o
 -11   4  10     1406.78     1388.37     69.83 o
 -10   4  10      698.46      843.64     55.12 o
  -9   4  10      301.08      247.39     36.60 o
  -8   4  10      329.10      296.12     40.96 o
  -7   4  10      148.36      168.17     37.00 o
  -6   4  10      188.03      174.50     21.18 o
  -5   4  10       20.81        7.96     16.84 o
  -4   4  10        0.86      -10.67     13.54 o
  -3   4  10     1342.47     1437.87     36.14 o
  -2   4  10       25.42       40.39     15.59 o
  -1   4  10     4510.36     4365.14     76.42 o
   0   4  10      700.21      750.00     40.75 o
   1   4  10       12.90      -18.16     15.83 o
   2   4  10       33.04       23.60     17.90 o
   3   4  10     2995.21     3090.60     65.74 o
   4   4  10      237.20      229.89     26.06 o
   5   4  10     1840.72     1901.19     53.31 o
   6   4  10       77.05       76.83     19.61 o
   7   4  10      112.84      147.86     30.55 o
   8   4  10      997.49      921.34     42.02 o
   9   4  10      675.23      759.77     54.07 o
  10   4  10      140.90      157.13     39.96 o
  11   4  10      740.58      747.31     58.38 o
  12   4  10       25.98       -3.36     36.88 o
 -12   5  10      223.09      182.10     49.49 o
 -11   5  10       16.09       -5.82     66.61 o
 -10   5  10      305.91      281.61     48.51 o
  -9   5  10      457.32      457.14     77.99 o
  -8   5  10     1513.97     1424.83     78.80 o
  -7   5  10     3131.39     3177.03     91.79 o
  -6   5  10      577.03      609.62     76.06 o
  -5   5  10       48.50       47.57     24.58 o
  -4   5  10      969.03      970.08     39.30 o
  -3   5  10      419.41      371.36     24.00 o
  -2   5  10      758.58      738.28     28.95 o
  -1   5  10      106.68      114.77     24.04 o
   0   5  10      216.55      278.74     24.33 o
   1   5  10      199.63      182.99     29.40 o
   2   5  10       10.68       -3.14     19.10 o
   3   5  10       56.34       41.95     15.98 o
   4   5  10      633.78      670.55     42.46 o
   5   5  10      290.03      296.65     33.66 o
   6   5  10      560.58      600.40     34.84 o
   7   5  10     1414.19     1306.42     56.22 o
   8   5  10       72.47       51.00     31.63 o
   9   5  10       61.34       50.77     48.32 o
  10   5  10      105.11       74.20     38.62 o
  11   5  10      138.56      100.38     41.04 o
  12   5  10        7.84      -34.52     39.50 o
 -11   6  10      107.37       23.47     44.96 o
 -10   6  10      234.67      132.06     49.16 o
  -9   6  10      111.35       62.51     46.25 o
  -8   6  10       46.50      100.96     35.18 o
  -7   6  10      384.51      409.96     48.04 o
  -6   6  10      227.69      268.39     42.91 o
  -5   6  10    11104.27    11353.87    248.14 o
  -4   6  10       56.03        6.63     33.92 o
  -3   6  10      215.79      231.07     27.81 o
  -2   6  10       55.41       48.70     32.24 o
  -1   6  10      716.66      695.32     57.31 o
   0   6  10      113.64       62.60     22.41 o
   1   6  10      458.01      448.23     29.68 o
   2   6  10       73.77       61.83     25.49 o
   3   6  10        7.11       18.56     16.93 o
   4   6  10      169.45      182.01     32.30 o
   5   6  10     7666.67     7767.26    134.01 o
   6   6  10        0.64      -18.36     26.94 o
   7   6  10     1382.54     1256.53     58.84 o
   8   6  10        0.42       18.01     32.89 o
   9   6  10       40.99       44.28     43.03 o
  10   6  10      137.08       62.02     41.49 o
  11   6  10       17.67       30.64     63.63 o
 -11   7  10       59.33      -20.02     67.39 o
 -10   7  10      179.00      203.01     57.69 o
  -9   7  10       78.57       31.94     39.16 o
  -8   7  10       15.47       50.62     42.37 o
  -7   7  10       68.88       48.34     38.40 o
  -6   7  10        0.30       34.08     39.13 o
  -5   7  10       69.93      103.72     39.82 o
  -4   7  10        1.12      -17.01     71.55 o
  -3   7  10     3216.79     3300.67     82.56 o
  -2   7  10      119.00       92.19     28.95 o
  -1   7  10      335.66      285.66     33.46 o
   0   7  10      891.53      816.43     51.30 o
   1   7  10      238.25      196.20     53.42 o
   2   7  10      308.31      332.72     30.83 o
   3   7  10     2437.96     2290.57     70.03 o
   4   7  10      472.10      488.19     41.26 o
   5   7  10      278.42      246.09     35.80 o
   6   7  10       25.14        3.73     29.80 o
   7   7  10       17.77       24.51     43.70 o
   8   7  10      273.15      273.99     43.14 o
   9   7  10       18.07       48.03     41.58 o
  10   7  10       39.67       55.41     43.68 o
 -10   8  10       23.38       62.15     48.36 o
  -9   8  10       27.23       73.76     45.87 o
  -8   8  10       77.36      110.92     46.79 o
  -7   8  10      340.52      302.15     50.71 o
  -6   8  10       10.34      -10.98     39.08 o
  -5   8  10      754.97      825.37     65.20 o
  -4   8  10      170.51      192.77     45.52 o
  -3   8  10     1293.18     1247.13     53.22 o
  -2   8  10        1.52       29.96     33.07 o
  -1   8  10      292.62      278.12     37.18 o
   0   8  10       10.66       -3.38     33.27 o
   1   8  10       44.05       40.58     50.73 o
   2   8  10       24.80       -8.96     35.57 o
   3   8  10      678.06      688.98     52.15 o
   4   8  10       76.81      110.08     41.97 o
   5   8  10     2192.36     2046.29     69.05 o
   6   8  10        5.40       10.53     37.75 o
   7   8  10      158.95      141.72     42.40 o
   8   8  10        1.76       17.16     39.36 o
   9   8  10      313.77      322.55     53.28 o
  -9   9  10        1.10       77.54     48.39 o
  -8   9  10       54.25       15.16     46.64 o
  -7   9  10        0.07       -0.08     45.20 o
  -6   9  10      148.51      118.13     48.23 o
  -5   9  10       79.21       22.93     42.91 o
  -4   9  10      347.15      376.53     48.24 o
  -3   9  10       13.13      -41.98     33.32 o
  -2   9  10     1035.81      905.04     52.61 o
  -1   9  10       17.18      -12.02     39.14 o
   0   9  10      164.73      188.39     43.48 o
   1   9  10      213.99      199.28     46.15 o
   2   9  10      310.61      221.51     73.94 o
   3   9  10      382.72      398.18     55.01 o
   4   9  10      327.52      274.51     50.12 o
   5   9  10        7.70       68.27     54.59 o
   6   9  10       44.19       -9.49     53.78 o
   7   9  10       44.11       -5.07     43.16 o
   8   9  10       25.60       14.95     41.72 o
  -7  10  10      347.49      214.34     57.84 o
  -6  10  10       47.41       50.61     53.21 o
  -5  10  10      283.49      427.17     66.81 o
  -4  10  10       23.69      -34.42     40.34 o
  -3  10  10        0.00      -48.34     44.81 o
  -2  10  10       28.75       -6.33     45.11 o
  -1  10  10       15.89       -4.43     44.40 o
   0  10  10       46.72       12.58     42.20 o
   1  10  10        0.14       42.54     78.65 o
   2  10  10       28.43       82.49     77.25 o
   3  10  10       38.31       26.14    165.57 o
   4  10  10       59.27       -6.64     53.57 o
   5  10  10      377.76      439.96     80.62 o
   6  10  10       59.27       66.49     58.61 o
   7  10  10       27.25       17.74     68.30 o
  -5  11  10        4.98       40.41     62.28 o
  -4  11  10       62.22        6.46     67.82 o
  -3  11  10       98.25       52.13    141.82 o
  -2  11  10      229.43      253.59     62.54 o
  -1  11  10      240.44      220.63     59.56 o
   0  11  10      225.58      167.02    184.20 o
   1  11  10       38.94       93.11     87.04 o
   2  11  10      817.06      732.89    106.94 o
   3  11  10      481.44      447.62     92.43 o
   4  11  10      440.70      533.08    127.97 o
 -13   1  11        2.02       32.95     47.64 o
 -12   1  11      206.96      197.15     90.79 o
 -11   1  11        2.07      -29.70     51.65 o
 -10   1  11      817.12      793.72     73.56 o
  -9   1  11       93.30      116.16     37.51 o
  -8   1  11        9.03        3.26     26.43 o
  -7   1  11       86.49       55.54     17.52 o
  -6   1  11     2049.59     2037.78     52.19 o
  -5   1  11      467.86      559.74     27.21 o
  -4   1  11      738.00      706.51     32.66 o
  -3   1  11     2900.82     2907.29     76.88 o
  -2   1  11    10635.96    11026.34    171.26 o
  -1   1  11      134.01      118.96     16.28 o
   0   1  11      513.79      481.64     18.91 o
   1   1  11     1070.27     1062.91     35.73 o
   2   1  11     5375.94     5261.36     93.65 o
   3   1  11      304.48      297.51     17.16 o
   4   1  11     1448.94     1556.26     33.60 o
   5   1  11     1167.42     1381.43     46.34 o
   6   1  11     7861.00     7946.30    152.39 o
   7   1  11      734.33      740.92     41.38 o
   8   1  11     1334.66     1178.10     49.54 o
   9   1  11       36.78       44.19     25.87 o
  10   1  11        0.23       10.72     35.66 o
  11   1  11        5.56       81.34     80.79 o
  12   1  11      154.52      133.20     65.59 o
  13   1  11      206.44      239.40     76.88 o
 -13   2  11      119.84      112.06     50.93 o
 -12   2  11      416.23      441.96     82.61 o
 -11   2  11       51.29      137.08     47.58 o
 -10   2  11      622.32      728.76     74.03 o
  -9   2  11      723.18      759.24     38.42 o
  -8   2  11       75.11       56.76     27.79 o
  -7   2  11       15.05       42.47     17.95 o
  -6   2  11       13.61       -7.12     17.02 o
  -5   2  11      134.51      126.34     16.85 o
  -4   2  11      297.99      279.10     16.93 o
  -3   2  11     1537.89     1757.31     46.02 o
  -2   2  11    29296.51    29562.33    486.58 o
  -1   2  11    18817.53    19222.36    258.90 o
   0   2  11    43529.54    42823.60    623.61 o
   1   2  11     1036.51     1099.68     37.80 o
   2   2  11     1759.32     1741.81     46.35 o
   3   2  11     8050.51     8410.65    116.42 o
   4   2  11       58.94       69.53     16.73 o
   5   2  11     3041.67     3091.98     59.43 o
   6   2  11      458.35      457.63     63.03 o
   7   2  11       20.60       42.18     22.68 o
   8   2  11       13.40       20.54     25.67 o
   9   2  11       24.32       34.86     26.72 o
  10   2  11      436.73      408.14     50.05 o
  11   2  11       97.81       55.26     40.85 o
  12   2  11       36.24       29.95     58.31 o
  13   2  11        0.13      -53.52     52.66 o
 -13   3  11       20.91       49.61     52.28 o
 -12   3  11      959.58      858.19     81.06 o
 -11   3  11        2.16       46.28     35.74 o
 -10   3  11      125.29      131.52     41.20 o
  -9   3  11        5.44        9.90     25.72 o
  -8   3  11        8.54      -15.38     25.22 o
  -7   3  11       67.39       18.49     35.00 o
  -6   3  11      330.89      424.54     35.00 o
  -5   3  11       46.70       26.58     15.24 o
  -4   3  11     5203.18     5329.94    117.90 o
  -3   3  11     3035.09     3197.84     63.29 o
  -2   3  11     9036.69     8984.77    148.61 o
  -1   3  11       61.74       21.46     12.39 o
   0   3  11      702.06      644.16     27.15 o
   1   3  11       47.17       21.96     15.65 o
   2   3  11     1229.01     1258.36     32.45 o
   3   3  11     4719.74     4867.80     76.61 o
   4   3  11    13848.17    14072.21    217.94 o
   5   3  11      377.48      469.47     28.08 o
   6   3  11     1015.87     1004.43     48.37 o
   7   3  11      416.65      450.34     52.59 o
   8   3  11      413.10      398.54     37.02 o
   9   3  11      168.94      157.26     36.73 o
  10   3  11      341.06      357.35     45.74 o
  11   3  11       19.08       27.16     35.48 o
  12   3  11      304.22      226.85     45.20 o
 -12   4  11       18.55       48.41     37.36 o
 -11   4  11     1534.44     1490.76     81.01 o
 -10   4  11     3316.07     3497.72    103.95 o
  -9   4  11        1.14      -22.87     32.26 o
  -8   4  11      172.38      208.79     33.72 o
  -7   4  11      515.08      508.24     40.50 o
  -6   4  11      807.12      799.50     56.07 o
  -5   4  11      835.99      836.75     28.68 o
  -4   4  11     1485.23     1450.16     67.71 o
  -3   4  11       41.41       23.99     16.21 o
  -2   4  11      668.13      703.56     26.97 o
  -1   4  11      152.54      182.42     22.67 o
   0   4  11    14901.72    15202.44    239.57 o
   1   4  11        8.61      -17.59     14.03 o
   2   4  11     4357.91     4392.83     68.07 o
   3   4  11       66.46       73.24     19.22 o
   4   4  11     4761.06     4723.46    100.26 o
   5   4  11     2442.32     2671.30     63.09 o
   6   4  11        0.29        4.63     25.35 o
   7   4  11       63.94       94.56     31.06 o
   8   4  11      367.19      353.81     39.55 o
   9   4  11       13.42        4.56     32.61 o
  10   4  11     1165.74     1202.94     68.53 o
  11   4  11        0.00      -17.83     37.52 o
  12   4  11        9.48       -6.26     38.51 o
 -12   5  11      126.05      151.55     58.07 o
 -11   5  11       85.41      113.49     44.76 o
 -10   5  11      998.85     1205.35     78.28 o
  -9   5  11      242.59      345.07     55.15 o
  -8   5  11       65.68       63.14     60.18 o
  -7   5  11     2367.35     2282.39    100.88 o
  -6   5  11     3772.84     3979.37    113.09 o
  -5   5  11     2889.80     3029.71     76.15 o
  -4   5  11      237.57      267.25     24.75 o
  -3   5  11       32.84       32.71     30.60 o
  -2   5  11      189.53      201.65     22.42 o
  -1   5  11       28.53        6.42     25.07 o
   0   5  11      378.58      368.08     28.95 o
   1   5  11       83.28       48.73     16.47 o
   2   5  11      293.09      277.38     24.59 o
   3   5  11      222.51      226.95     23.32 o
   4   5  11      642.63      596.11     41.19 o
   5   5  11      272.17      269.74     47.65 o
   6   5  11      293.15      298.80     30.86 o
   7   5  11      951.21      999.35     51.29 o
   8   5  11      386.53      503.86     42.61 o
   9   5  11       55.03       69.56     38.55 o
  10   5  11       79.10      128.20     42.61 o
  11   5  11        0.95       21.24     39.26 o
 -11   6  11        6.94        2.23     43.70 o
 -10   6  11       14.50      -96.01     48.01 o
  -9   6  11       27.88        2.74     46.66 o
  -8   6  11      193.47      246.66     41.39 o
  -7   6  11      107.25      130.89     39.39 o
  -6   6  11     1679.90     1704.06     78.00 o
  -5   6  11      153.79      146.36     39.07 o
  -4   6  11       38.11      109.64     36.63 o
  -3   6  11      132.03      116.49     25.47 o
  -2   6  11        5.47       -5.89     25.00 o
  -1   6  11       17.82       50.43     16.43 o
   0   6  11      421.19      502.37     36.85 o
   1   6  11        3.16      -27.00     13.50 o
   2   6  11        3.61      -14.74     20.52 o
   3   6  11       66.90       33.84     24.05 o
   4   6  11     1335.67     1333.64     51.93 o
   5   6  11      516.39      627.06     41.23 o
   6   6  11      368.87      318.09     34.29 o
   7   6  11       96.23      162.05     37.16 o
   8   6  11       59.43       54.56     35.33 o
   9   6  11      100.99      120.61     44.27 o
  10   6  11       28.52       38.30     39.14 o
  11   6  11       60.79       31.19     42.20 o
 -11   7  11       96.02       92.61     53.11 o
 -10   7  11        3.19       13.80     46.68 o
  -9   7  11       32.24       35.50     41.54 o
  -8   7  11     1069.14      995.90     69.65 o
  -7   7  11     1746.02     1896.26     87.03 o
  -6   7  11      124.81      154.80     43.23 o
  -5   7  11     1981.30     1926.94     84.96 o
  -4   7  11     4316.32     4334.87    127.15 o
  -3   7  11      377.94      409.56     42.63 o
  -2   7  11      252.92      277.47     33.71 o
  -1   7  11      111.84      152.50     31.29 o
   0   7  11       19.20       -2.69     47.67 o
   1   7  11       56.82       40.65     27.08 o
   2   7  11     1425.37     1331.90     45.22 o
   3   7  11     4539.20     4390.14     96.10 o
   4   7  11     2202.54     2195.90     68.45 o
   5   7  11      375.17      437.37     39.77 o
   6   7  11      530.00      564.85     46.69 o
   7   7  11       64.89      111.17     38.37 o
   8   7  11      161.54      161.58     41.02 o
   9   7  11       81.23       77.39     42.31 o
  10   7  11       97.76       55.75     43.48 o
 -10   8  11        0.69      -17.80     47.82 o
  -9   8  11       43.79       60.38     45.06 o
  -8   8  11        9.60        4.72     43.28 o
  -7   8  11        7.94       17.45     43.00 o
  -6   8  11      249.19      284.03     50.78 o
  -5   8  11       17.07      -41.45     39.52 o
  -4   8  11      684.16      784.69     62.59 o
  -3   8  11        2.48       -1.27     31.92 o
  -2   8  11      372.73      469.06     42.25 o
  -1   8  11      147.16      189.85     35.20 o
   0   8  11       51.64        1.50     37.95 o
   1   8  11      111.70      104.46     49.78 o
   2   8  11       81.55       52.41     27.94 o
   3   8  11       32.10       -3.30     49.10 o
   4   8  11       49.52       85.22     42.06 o
   5   8  11        6.12      -32.49     35.59 o
   6   8  11      540.10      592.93     56.88 o
   7   8  11      213.11      156.42     43.09 o
   8   8  11       53.31       62.74     41.41 o
   9   8  11       11.91      -68.96     39.60 o
  -8   9  11        0.13      -41.60     61.40 o
  -7   9  11       99.47       15.40     52.30 o
  -6   9  11      382.50      371.65     58.24 o
  -5   9  11        0.82        0.98     44.26 o
  -4   9  11      417.98      431.87     49.40 o
  -3   9  11        1.14       -0.75     33.12 o
  -2   9  11      108.75       81.13     43.39 o
  -1   9  11      113.23       33.30     41.97 o
   0   9  11      144.86       93.98     43.48 o
   1   9  11      184.32      175.85     47.52 o
   2   9  11      345.08      197.91     75.48 o
   3   9  11      831.41     1046.51    100.89 o
   4   9  11      355.29      397.79     51.89 o
   5   9  11      544.02      549.24     55.42 o
   6   9  11      324.39      262.07     56.94 o
   7   9  11      185.56      231.81     56.75 o
   8   9  11      257.47      350.44     52.67 o
  -7  10  11       68.73       96.75     50.93 o
  -6  10  11      679.51      714.81     72.11 o
  -5  10  11      305.83      355.58     59.22 o
  -4  10  11       63.18       56.25     43.95 o
  -3  10  11        2.32      -36.22     47.18 o
  -2  10  11       11.74       36.01     44.76 o
  -1  10  11        8.38       14.70     48.86 o
   0  10  11       99.56       69.79     61.43 o
   1  10  11      168.92      109.18     81.58 o
   2  10  11       21.62       62.24     79.72 o
   3  10  11       18.90      155.48     76.95 o
   4  10  11      179.87      222.16     58.45 o
   5  10  11       35.03      -70.62     78.52 o
   6  10  11        0.02      -56.96     53.53 o
  -5  11  11      144.81      272.33     65.97 o
  -4  11  11      412.57      477.78     79.49 o
  -3  11  11      606.18      586.90     80.29 o
  -2  11  11      416.86      437.56     66.10 o
  -1  11  11        3.61      -73.03     54.16 o
   0  11  11       56.04      -14.02     84.59 o
   1  11  11       37.59      -52.19     84.93 o
   2  11  11       15.69       52.22     84.52 o
   3  11  11     2535.63     2456.12    249.74 o
   4  11  11       87.27       48.26    108.70 o
 -13   0  12      169.62      285.52    102.64 o
 -12   0  12      481.86      402.80    105.06 o
 -11   0  12     2512.00     2778.89    141.83 o
 -10   0  12      135.74      176.61     53.38 o
  -9   0  12     4100.44     4345.07    168.96 o
  -8   0  12     1496.48     1612.58     98.34 o
  -7   0  12     4429.97     4460.45    156.84 o
  -6   0  12     1854.46     1913.02    137.75 o
  -5   0  12      473.14      598.50     32.91 o
  -4   0  12        4.25       17.09     29.50 o
  -3   0  12      189.54      199.01     29.07 o
  -2   0  12     1981.50     2272.93     80.24 o
  -1   0  12       67.65       83.95     29.29 o
   0   0  12       25.45        0.77     21.41 o
   1   0  12       13.76       11.61     18.48 o
   2   0  12       44.83       39.66     13.59 o
   3   0  12      128.58      138.78     22.65 o
   4   0  12      734.37      760.90     31.55 o
   5   0  12     1925.33     2178.49     55.69 o
   6   0  12     1553.55     1472.74     80.65 o
   7   0  12      580.32      656.94     75.64 o
   8   0  12    11123.54    11143.94    306.67 o
   9   0  12     2413.24     2428.61    202.74 o
  10   0  12     3789.29     3727.05    146.70 o
  11   0  12      114.22       87.38     80.87 o
  12   0  12      804.95      581.67    127.86 o
  13   0  12       26.64       18.73     90.85 o
 -13   1  12      261.78      277.36     76.27 o
 -12   1  12       86.38       64.70     45.95 o
 -11   1  12      649.04      582.61     69.11 o
 -10   1  12      103.26      131.00     43.12 o
  -9   1  12      324.74      402.87     41.93 o
  -8   1  12      257.17      295.02     35.19 o
  -7   1  12      626.58      681.44     32.05 o
  -6   1  12        4.70        9.93     17.24 o
  -5   1  12      108.92      124.09     18.75 o
  -4   1  12      838.95      829.67     38.47 o
  -3   1  12      344.86      304.14     36.98 o
  -2   1  12     1417.45     1594.99     44.53 o
  -1   1  12     5398.04     5211.03     89.11 o
   0   1  12       74.86       89.93     14.37 o
   1   1  12     2444.41     2310.66     48.55 o
   2   1  12     2925.53     2857.42     61.05 o
   3   1  12      204.89      224.76     17.56 o
   4   1  12      277.12      289.22     22.53 o
   5   1  12      168.42      145.88     22.29 o
   6   1  12       66.57       75.67     23.87 o
   7   1  12      258.05      322.72     35.00 o
   8   1  12      210.07      236.05     31.27 o
   9   1  12     1820.31     2144.73     72.71 o
  10   1  12      311.49      264.22     48.76 o
  11   1  12     1355.23     1366.26     84.71 o
  12   1  12        3.73      -30.93     91.76 o
  13   1  12      166.10      203.05     77.27 o
 -13   2  12      355.91      492.34     69.54 o
 -12   2  12       35.85       55.39     45.70 o
 -11   2  12       65.98       73.69     69.90 o
 -10   2  12        0.80        4.79     38.07 o
  -9   2  12       53.52       53.05     24.25 o
  -8   2  12        9.33        3.98     20.57 o
  -7   2  12      554.98      434.84     29.50 o
  -6   2  12      218.82      241.02     23.58 o
  -5   2  12      341.47      280.94     48.46 o
  -4   2  12       56.22        2.57     21.98 o
  -3   2  12      930.24      845.22     43.43 o
  -2   2  12     6274.06     6129.27    117.40 o
  -1   2  12      857.45      845.86     26.25 o
   0   2  12      744.30      727.72     29.26 o
   1   2  12      107.84       74.91     23.31 o
   2   2  12     1089.44     1013.95     31.58 o
   3   2  12        1.11       -0.86     13.14 o
   4   2  12      612.55      629.84     29.96 o
   5   2  12       92.92       72.25     19.84 o
   6   2  12       12.08       -6.87     14.66 o
   7   2  12      108.74       88.35     23.44 o
   8   2  12       24.08       14.94     26.33 o
   9   2  12      399.04      412.79     37.30 o
  10   2  12     2533.13     2405.03     88.22 o
  11   2  12       24.24        5.30     34.03 o
  12   2  12       38.37       40.40     55.38 o
 -13   3  12      520.63      528.83     72.41 o
 -12   3  12       61.00       53.14     50.89 o
 -11   3  12      815.36      799.33     48.94 o
 -10   3  12     1005.44      949.80     93.21 o
  -9   3  12      479.76      556.42     49.42 o
  -8   3  12       22.76       31.75     33.84 o
  -7   3  12      934.42      611.65    166.57 o
  -6   3  12      275.22      230.30     28.62 o
  -5   3  12      530.85      599.96     35.51 o
  -4   3  12      169.54      197.42     20.76 o
  -3   3  12      997.93     1157.03     37.72 o
  -2   3  12     9333.50     9268.81    168.62 o
  -1   3  12     1869.17     1780.16     46.35 o
   0   3  12      120.68       74.79     18.72 o
   1   3  12     6646.39     6062.88     89.37 o
   2   3  12     7322.87     7171.62    103.60 o
   3   3  12      216.42      274.24     21.05 o
   4   3  12     3355.15     3699.56     63.64 o
   5   3  12      101.24       94.99     24.24 o
   6   3  12       37.73       67.73     24.79 o
   7   3  12       50.19       10.98     27.39 o
   8   3  12      517.24      532.28     35.97 o
   9   3  12      701.63      630.36     43.75 o
  10   3  12      805.28      699.40     55.71 o
  11   3  12        1.21       -8.47     34.33 o
  12   3  12       57.53      -18.45     40.14 o
 -12   4  12       66.58      113.29     40.34 o
 -11   4  12     1134.89     1177.22     73.32 o
 -10   4  12      186.99      201.47     47.73 o
  -9   4  12     4440.29     4509.69    117.98 o
  -8   4  12      405.98      396.41     39.73 o
  -7   4  12     2132.73     2015.34     70.72 o
  -6   4  12       98.11       78.99     24.52 o
  -5   4  12     1248.88     1445.88     42.54 o
  -4   4  12     2405.15     2711.19     60.94 o
  -3   4  12       25.29        6.91     16.88 o
  -2   4  12     4742.47     4699.38     64.49 o
  -1   4  12     4054.19     4531.67     80.17 o
   0   4  12     8104.92     8084.72    126.20 o
   1   4  12     1268.98     1197.75     46.49 o
   2   4  12     1263.87     1306.28     35.39 o
   3   4  12     1293.85     1274.35     40.61 o
   4   4  12      294.02      319.46     35.26 o
   5   4  12      364.31      404.99     33.09 o
   6   4  12       45.15       39.57     23.12 o
   7   4  12      110.28      101.89     31.66 o
   8   4  12       18.32       23.81     30.26 o
   9   4  12     1389.43     1366.37     59.71 o
  10   4  12     1588.54     1517.59     75.21 o
  11   4  12       38.02        6.21     38.69 o
  12   4  12       13.49      -39.62     38.71 o
 -12   5  12        5.81       11.51     41.77 o
 -11   5  12     1293.99     1467.49     86.19 o
 -10   5  12      387.30      393.30     52.90 o
  -9   5  12      264.23      262.53     55.93 o
  -8   5  12      377.93      395.56     52.31 o
  -7   5  12     1646.25     1668.57     75.54 o
  -6   5  12     3614.53     3581.06    157.54 o
  -5   5  12     2595.81     2689.09     76.77 o
  -4   5  12     2484.88     2446.04     70.05 o
  -3   5  12     1954.77     1915.57     51.58 o
  -2   5  12       48.78       64.31     20.32 o
  -1   5  12      519.79      554.11     32.97 o
   0   5  12      881.07      779.07     35.96 o
   1   5  12       66.01       87.25     20.89 o
   2   5  12       81.49       98.99     20.57 o
   3   5  12      181.15      202.02     24.34 o
   4   5  12      772.36      757.38     42.64 o
   5   5  12        8.56       25.39     25.83 o
   6   5  12     1096.90     1146.06     46.08 o
   7   5  12     1538.36     1476.78     61.49 o
   8   5  12       14.97       22.59     29.71 o
   9   5  12        0.06       13.92     33.63 o
  10   5  12      578.46      425.67     50.17 o
  11   5  12      124.49      121.32     44.20 o
 -11   6  12        0.22       21.39     42.47 o
 -10   6  12       57.10       74.46     45.40 o
  -9   6  12      106.87       70.83     46.25 o
  -8   6  12       56.34       19.54     40.97 o
  -7   6  12      964.77     1166.69     68.70 o
  -6   6  12       11.93       26.76     35.53 o
  -5   6  12     1403.60     1486.22     74.82 o
  -4   6  12     1050.12      953.39     89.07 o
  -3   6  12     1139.21     1113.97     53.77 o
  -2   6  12      498.20      632.09     36.08 o
  -1   6  12       53.45       36.00     32.06 o
   0   6  12        6.42        9.19     24.69 o
   1   6  12     1188.03     1168.67     45.55 o
   2   6  12       61.14       24.42     29.79 o
   3   6  12      264.05      304.11     27.76 o
   4   6  12       57.15       52.36     30.78 o
   5   6  12       70.18      123.13     32.44 o
   6   6  12       16.30        8.90     27.49 o
   7   6  12       59.63       24.89     34.18 o
   8   6  12        0.82      -47.26     32.93 o
   9   6  12      753.45      825.83     55.74 o
  10   6  12       47.89       47.30     42.47 o
  11   6  12       85.39       95.23     45.95 o
 -10   7  12        1.53        8.61     51.98 o
  -9   7  12       55.79       16.66     51.27 o
  -8   7  12       60.70       33.94     42.58 o
  -7   7  12      213.44      258.23     48.69 o
  -6   7  12        0.05      -39.18     37.72 o
  -5   7  12       10.17       26.68     38.75 o
  -4   7  12      264.37      172.78     44.77 o
  -3   7  12      634.01      592.36     40.59 o
  -2   7  12     3993.76     3892.76     87.97 o
  -1   7  12        1.81        8.26     29.09 o
   0   7  12      368.78      282.22     42.02 o
   1   7  12      218.49      250.93     39.02 o
   2   7  12     3748.14     3562.91     72.24 o
   3   7  12      795.05      819.32     47.54 o
   4   7  12       85.08      104.48     34.92 o
   5   7  12       62.90       33.20     32.89 o
   6   7  12      327.01      304.24     37.57 o
   7   7  12        4.30      -13.46     40.61 o
   8   7  12       83.62       64.78     38.33 o
   9   7  12       31.42        9.63     38.12 o
  10   7  12      117.46      233.74     55.05 o
  -9   8  12      597.26      612.45     72.97 o
  -8   8  12      403.84      373.64     55.75 o
  -7   8  12        3.04      -13.66     50.00 o
  -6   8  12      295.72      236.48     50.46 o
  -5   8  12      244.48      306.92     50.97 o
  -4   8  12      196.88      218.89     47.18 o
  -3   8  12     1410.94     1380.56     64.31 o
  -2   8  12      352.65      392.77     46.49 o
  -1   8  12      342.83      247.41     39.03 o
   0   8  12      345.39      300.15     42.74 o
   1   8  12        0.47      -19.55     50.15 o
   2   8  12      106.49      101.02     33.34 o
   3   8  12       62.35       80.04     40.40 o
   4   8  12       22.33       94.36     42.13 o
   5   8  12        0.46       -4.69     40.39 o
   6   8  12       87.92       73.72     35.63 o
   7   8  12        2.57       36.88     41.01 o
   8   8  12        8.75      -17.42     39.40 o
   9   8  12       42.67       -1.21     43.31 o
  -8   9  12      182.67      167.22     54.52 o
  -7   9  12      417.18      410.80     59.89 o
  -6   9  12      445.97      433.82     59.76 o
  -5   9  12      103.27      132.10     54.80 o
  -4   9  12       24.58      -34.64     38.26 o
  -3   9  12       18.63       48.68     44.59 o
  -2   9  12       99.41       88.96     38.28 o
  -1   9  12      544.13      459.29     52.05 o
   0   9  12     1059.53      949.82     59.48 o
   1   9  12      195.87      207.60     48.09 o
   2   9  12        2.79      -13.36     70.11 o
   3   9  12      455.32      493.38     46.08 o
   4   9  12     1184.25     1029.06     85.70 o
   5   9  12       57.58       56.17     46.43 o
   6   9  12      211.97      208.45     58.01 o
   7   9  12       45.05       59.43     53.21 o
   8   9  12      445.04      466.31     57.53 o
  -7  10  12        8.23       43.66     50.97 o
  -6  10  12      116.10       47.59     49.85 o
  -5  10  12       49.90      -30.49     44.22 o
  -4  10  12      437.30      514.91     67.86 o
  -3  10  12        1.94       63.74     46.40 o
  -2  10  12      235.07      248.69     50.86 o
  -1  10  12       19.48      -64.25     43.56 o
   0  10  12       29.92       10.06     43.73 o
   1  10  12       94.09       71.95     60.97 o
   2  10  12       46.31      -54.68     75.67 o
   3  10  12      111.52      111.41     79.04 o
   4  10  12       93.69      130.75     56.53 o
   5  10  12       35.29      -18.21     48.79 o
   6  10  12      162.51       57.69     58.90 o
  -4  11  12       63.44      148.03     71.07 o
  -3  11  12      252.88      232.09     73.16 o
  -2  11  12       34.36      -16.69     92.52 o
  -1  11  12      350.37      585.10     74.18 o
   0  11  12       11.70       98.61     88.33 o
   1  11  12      177.23       74.02     89.26 o
   2  11  12       13.58      -55.46     85.65 o
   3  11  12        1.08       50.68     84.69 o
   4  11  12     1149.13     1171.04    189.75 o
 -13   1  13       85.10       52.03     59.19 o
 -12   1  13      217.15      324.04    118.14 o
 -11   1  13     1012.92     1071.78    114.32 o
 -10   1  13     1043.02     1046.17     75.56 o
  -9   1  13      700.48      719.07     61.10 o
  -8   1  13      370.31      401.60     51.83 o
  -7   1  13     1979.74     2110.74     50.19 o
  -6   1  13     7382.55     7410.13    132.80 o
  -5   1  13      201.25      187.32     17.43 o
  -4   1  13     2023.40     1891.21     61.65 o
  -3   1  13     1265.89     1341.74     51.87 o
  -2   1  13      122.40      124.36     19.85 o
  -1   1  13      673.63      566.60     25.25 o
   0   1  13      317.53      360.16     21.00 o
   1   1  13      311.30      278.08     18.97 o
   2   1  13      198.63      190.96     16.97 o
   3   1  13      757.04      721.12     34.88 o
   4   1  13     1329.43     1470.01     35.85 o
   5   1  13        4.41      -13.88     17.05 o
   6   1  13       30.01       33.09     22.42 o
   7   1  13      141.38      133.41     35.06 o
   8   1  13       66.90       65.38     26.62 o
   9   1  13     1492.11     1577.21     59.11 o
  10   1  13      884.77      844.54     55.23 o
  11   1  13      726.61      750.69     69.83 o
  12   1  13       42.58      113.60     64.44 o
 -13   2  13       49.03       13.90     58.85 o
 -12   2  13       37.96       60.73     47.03 o
 -11   2  13      335.90      299.73     53.43 o
 -10   2  13     1177.66     1155.39     78.85 o
  -9   2  13      499.87      502.06     36.02 o
  -8   2  13        2.47       31.45     24.82 o
  -7   2  13       17.78       16.91     19.84 o
  -6   2  13      450.48      475.41     29.06 o
  -5   2  13      416.82      444.98     32.48 o
  -4   2  13      838.94      900.67     40.42 o
  -3   2  13     1131.50     1131.19     44.30 o
  -2   2  13      137.40      100.72     22.56 o
  -1   2  13      874.55      862.22     27.69 o
   0   2  13     5578.83     5714.16     91.60 o
   1   2  13      421.25      408.25     21.57 o
   2   2  13      496.82      557.34     26.90 o
   3   2  13      455.67      430.66     21.72 o
   4   2  13      981.35     1096.66     33.48 o
   5   2  13      561.81      556.19     30.30 o
   6   2  13      673.27      623.59     30.44 o
   7   2  13      671.14      741.51     40.42 o
   8   2  13      266.99      330.20     35.24 o
   9   2  13      266.69      256.41     35.19 o
  10   2  13      533.08      574.41     44.24 o
  11   2  13      381.10      400.69     47.90 o
  12   2  13      159.91      179.16     51.77 o
 -13   3  13        1.98       47.44     61.37 o
 -12   3  13       75.22       64.43     50.48 o
 -11   3  13      478.58      474.46     48.70 o
 -10   3  13      140.83      126.64     35.35 o
  -9   3  13     1635.59     1603.93     65.22 o
  -8   3  13        3.19       -0.46     26.41 o
  -7   3  13      177.78      200.94     29.42 o
  -6   3  13      406.55      115.57    126.51 o
  -5   3  13        2.21       -4.68     13.95 o
  -4   3  13     4135.81     4363.98     87.02 o
  -3   3  13       63.95       71.88     33.76 o
  -2   3  13      584.93      603.35     26.86 o
  -1   3  13       25.21       -8.51     12.34 o
   0   3  13      667.14      650.46     28.43 o
   1   3  13      490.32      546.18     25.36 o
   2   3  13      738.38      675.56     27.80 o
   3   3  13     2375.00     2557.88     49.22 o
   4   3  13       87.84       58.17     16.32 o
   5   3  13      414.11      463.38     32.44 o
   6   3  13      341.21      362.67     28.95 o
   7   3  13      146.77      183.60     39.71 o
   8   3  13      325.22      390.86     33.31 o
   9   3  13     1107.35     1074.07     47.35 o
  10   3  13      393.94      352.87     52.28 o
  11   3  13      162.65      172.14     42.34 o
  12   3  13      317.79      244.50     75.15 o
 -12   4  13       43.71       21.85     37.20 o
 -11   4  13       88.41       95.60     40.86 o
 -10   4  13       64.47       99.35     48.70 o
  -9   4  13        0.17       33.93     31.13 o
  -8   4  13     4828.99     4924.90    122.01 o
  -7   4  13      151.30      137.94     46.62 o
  -6   4  13       17.45        6.65     21.20 o
  -5   4  13        0.05        1.49     16.61 o
  -4   4  13      141.92      155.59     21.30 o
  -3   4  13    10885.76    11173.51    178.01 o
  -2   4  13      714.76      798.30     31.99 o
  -1   4  13     5665.16     5509.96    122.27 o
   0   4  13     2926.75     2780.76     81.46 o
   1   4  13      398.16      399.47     24.60 o
   2   4  13      684.82      642.76     33.95 o
   3   4  13        5.36      -24.02     18.73 o
   4   4  13       10.31      -10.23     15.83 o
   5   4  13       68.86       37.24     25.29 o
   6   4  13      762.70      715.93     37.09 o
   7   4  13      150.06      168.82     36.69 o
   8   4  13      913.38      904.92     50.36 o
   9   4  13        9.17       50.67     33.82 o
  10   4  13     1465.51     1380.05     73.68 o
  11   4  13       61.74       66.03     40.72 o
  12   4  13      225.82      255.94     65.33 o
 -12   5  13       47.51       39.18     43.86 o
 -11   5  13       51.60      -18.68     40.86 o
 -10   5  13       53.52       61.82     42.69 o
  -9   5  13      284.29      313.22     48.97 o
  -8   5  13      220.13      144.12     57.94 o
  -7   5  13     5217.98     5239.99    147.38 o
  -6   5  13      475.11      452.35     47.50 o
  -5   5  13      131.98      172.62     27.98 o
  -4   5  13     1148.49     1222.76     61.93 o
  -3   5  13     3416.57     3363.31     73.97 o
  -2   5  13       58.75       44.67     22.79 o
  -1   5  13      370.37      270.22     40.71 o
   0   5  13        1.10       43.89     21.19 o
   1   5  13     1708.44     1717.79     58.93 o
   2   5  13     3166.71     3128.77     71.55 o
   3   5  13     8731.07     8632.22    146.97 o
   4   5  13      279.10      315.18     34.61 o
   5   5  13       64.34       68.84     29.18 o
   6   5  13       63.64       70.61     28.49 o
   7   5  13     1371.88     1336.39     59.33 o
   8   5  13       34.73       72.73     33.15 o
   9   5  13      872.44      931.63     54.70 o
  10   5  13      675.52      615.33     56.98 o
  11   5  13      242.53      268.60     49.24 o
 -11   6  13       45.83       16.51     57.15 o
 -10   6  13      268.60      265.49     53.00 o
  -9   6  13        4.08       -0.83     46.05 o
  -8   6  13      239.18      274.54     60.46 o
  -7   6  13     1459.56     2138.25    111.39 o
  -6   6  13        7.88        0.01     36.78 o
  -5   6  13     1108.64     1062.08     66.43 o
  -4   6  13      877.64      815.49     58.32 o
  -3   6  13       75.78       55.57     32.25 o
  -2   6  13      169.56      187.04     32.04 o
  -1   6  13       36.86       20.20     17.20 o
   0   6  13       27.00      -20.13     27.41 o
   1   6  13        4.06      -37.22     18.61 o
   2   6  13      978.77      911.96     42.33 o
   3   6  13       28.32       22.37     34.39 o
   4   6  13      119.09       61.69     32.17 o
   5   6  13     1390.94     1396.34     54.91 o
   6   6  13       70.13       86.35     31.10 o
   7   6  13      250.21      230.19     39.47 o
   8   6  13      142.30       91.90     45.51 o
   9   6  13        6.38       15.33     35.98 o
  10   6  13       19.92       12.69     40.75 o
  11   6  13      330.45      320.80     52.20 o
 -10   7  13      327.12      446.19     81.92 o
  -9   7  13      180.57      273.04     81.52 o
  -8   7  13      604.90      604.75     83.29 o
  -7   7  13       22.07       64.21     41.92 o
  -6   7  13     1076.26     1112.02     85.09 o
  -5   7  13        3.46      -34.01     37.64 o
  -4   7  13     1273.61     1416.71    100.88 o
  -3   7  13      332.23      271.14     42.31 o
  -2   7  13       85.30      151.15     35.93 o
  -1   7  13      175.46      184.97     36.39 o
   0   7  13      131.32      194.36     56.15 o
   1   7  13     4638.98     4483.07    106.17 o
   2   7  13     1252.35     1243.29     48.70 o
   3   7  13     2645.56     2707.53     73.42 o
   4   7  13     5076.75     5289.81    108.89 o
   5   7  13     2816.89     2969.16     89.18 o
   6   7  13        4.38        5.50     32.61 o
   7   7  13       40.79        7.30     37.63 o
   8   7  13       28.68       31.37     38.70 o
   9   7  13        4.15       -8.45     38.42 o
  10   7  13        0.17      -19.49     45.18 o
  -9   8  13      430.76      541.05     64.07 o
  -8   8  13       95.94       62.19     47.38 o
  -7   8  13        9.67      -46.09     52.21 o
  -6   8  13       66.23       10.53     41.62 o
  -5   8  13       60.60       79.34     44.07 o
  -4   8  13      440.70      496.81     52.76 o
  -3   8  13      103.44      106.44     38.86 o
  -2   8  13      158.04      217.46     37.44 o
  -1   8  13      140.52      133.94     37.84 o
   0   8  13      629.10      588.51     56.11 o
   1   8  13      458.55      402.09     51.75 o
   2   8  13     1560.24     1543.34     65.16 o
   3   8  13        0.12      -13.97     32.58 o
   4   8  13       50.21       54.40     41.40 o
   5   8  13        4.84      -45.47     41.39 o
   6   8  13      148.24      158.67     43.30 o
   7   8  13       62.53       94.61     49.45 o
   8   8  13      801.67      751.87     59.79 o
   9   8  13        4.64      -27.22     40.98 o
  -8   9  13      625.21      673.00     70.47 o
  -7   9  13      657.11      630.67     68.18 o
  -6   9  13      372.01      404.63     66.57 o
  -5   9  13       41.12       54.12     48.47 o
  -4   9  13      200.73      235.12     48.68 o
  -3   9  13      146.38      140.60     43.78 o
  -2   9  13       34.18      -24.80     39.22 o
  -1   9  13       81.57      143.07     45.04 o
   0   9  13        0.20      -66.34     40.80 o
   1   9  13       36.56        6.56     46.45 o
   2   9  13        1.27       95.39     73.77 o
   3   9  13        1.53      100.98     49.23 o
   4   9  13        0.28       -0.85     44.49 o
   5   9  13        1.70       21.29     46.55 o
   6   9  13       17.65       42.27     45.02 o
   7   9  13       97.08      151.31     55.98 o
   8   9  13      114.79       93.37     55.40 o
  -6  10  13       42.58      103.15     51.73 o
  -5  10  13        4.88       -9.90     43.88 o
  -4  10  13      254.46      160.63     48.79 o
  -3  10  13      734.78      730.35     62.21 o
  -2  10  13      102.00      137.41     49.18 o
  -1  10  13      386.51      380.84     53.57 o
   0  10  13      456.95      458.83     54.74 o
   1  10  13       58.84       59.50     64.95 o
   2  10  13       37.82       43.11     78.11 o
   3  10  13       28.56       68.69    104.96 o
   4  10  13       13.01      -54.01     73.49 o
   5  10  13       38.82      -49.51     48.33 o
   6  10  13       76.23      -24.58     56.40 o
  -4  11  13        8.98      -71.15     54.23 o
  -3  11  13      219.18      219.55     86.75 o
  -2  11  13       97.02      123.04     69.75 o
  -1  11  13       37.62       77.85     59.87 o
   0  11  13       89.97      109.25     90.91 o
   1  11  13       27.34       72.55     85.81 o
   2  11  13      191.96      209.87     91.32 o
   3  11  13        0.08      -28.29    107.37 o
 -13   0  14      714.27      667.09    130.55 o
 -12   0  14        4.81       24.66     74.44 o
 -11   0  14     3286.40     3463.58    230.70 o
 -10   0  14      338.77      438.09    100.34 o
  -9   0  14       39.52       41.77     43.22 o
  -8   0  14      773.85      855.70     72.45 o
  -7   0  14       87.55       88.96     41.72 o
  -6   0  14     4081.81     4178.01     91.37 o
  -5   0  14     8101.36     8723.21    358.33 o
  -4   0  14      308.51      288.27     51.01 o
  -3   0  14     2300.65     2561.54     76.36 o
  -2   0  14        1.66        7.72     20.90 o
  -1   0  14     1015.92      947.24     52.47 o
   0   0  14       84.69       95.48     27.92 o
   1   0  14      119.66      103.16     26.21 o
   2   0  14     2688.43     2506.80     94.12 o
   3   0  14     2147.02     2429.84     64.99 o
   4   0  14      329.73      240.38     27.78 o
   5   0  14    10275.75    10423.36    186.67 o
   6   0  14      147.55       95.74     41.45 o
   7   0  14     2664.96     2686.51    114.96 o
   8   0  14      238.75      203.36     52.39 o
   9   0  14     1030.10     1038.82     82.58 o
  10   0  14      537.21      516.99     69.20 o
  11   0  14      153.76       87.78     66.22 o
  12   0  14        0.04        4.84     79.97 o
 -13   1  14       19.44       76.31     60.25 o
 -12   1  14       21.45        1.09     53.74 o
 -11   1  14        0.21       33.80     41.68 o
 -10   1  14       27.57       60.31     42.15 o
  -9   1  14       63.55       63.37     38.30 o
  -8   1  14       41.36       50.35     29.59 o
  -7   1  14      164.97      136.30     23.07 o
  -6   1  14     1247.10     1273.32     37.94 o
  -5   1  14      550.76      572.23     28.33 o
  -4   1  14      392.62      430.23     32.89 o
  -3   1  14       36.27        6.09     18.45 o
  -2   1  14     5168.63     5406.69     93.99 o
  -1   1  14     2160.87     2127.81     51.41 o
   0   1  14     2119.87     2168.58     45.49 o
   1   1  14     4591.50     4170.79     66.61 o
   2   1  14     3019.89     2788.56     51.96 o
   3   1  14      237.45      314.61     21.83 o
   4   1  14      155.23      140.50     18.19 o
   5   1  14       14.80       24.57     15.03 o
   6   1  14       15.46      -25.29     22.12 o
   7   1  14      805.22      803.80     43.72 o
   8   1  14       36.49       49.91     28.69 o
   9   1  14      504.01      426.61     38.84 o
  10   1  14      146.00      151.11     39.33 o
  11   1  14        5.52      -37.77     34.82 o
  12   1  14      110.17      142.89     50.16 o
 -13   2  14      177.16      210.43     65.88 o
 -12   2  14      330.29      310.91     70.25 o
 -11   2  14      108.70       87.21     46.78 o
 -10   2  14      255.23      234.49     70.17 o
  -9   2  14      136.43      151.60     42.34 o
  -8   2  14      154.56      157.41     28.82 o
  -7   2  14      144.46      134.50     33.08 o
  -6   2  14      104.03       97.13     22.86 o
  -5   2  14       50.60       41.82     17.97 o
  -4   2  14     1295.79     1467.83     44.40 o
  -3   2  14      387.50      477.87     31.26 o
  -2   2  14     3714.89     3546.18     93.78 o
  -1   2  14     1528.66     1531.15     40.90 o
   0   2  14     8031.87     7760.24    118.36 o
   1   2  14       48.31       65.15     17.19 o
   2   2  14     2996.05     2677.31     51.80 o
   3   2  14        5.88        4.43     17.10 o
   4   2  14      824.77      722.62     26.96 o
   5   2  14      515.23      509.54     33.61 o
   6   2  14      824.92      718.33    102.27 o
   7   2  14       17.41       17.45     24.56 o
   8   2  14      521.55      542.47     39.92 o
   9   2  14      235.21      266.40     36.58 o
  10   2  14      304.39      272.96     38.82 o
  11   2  14      209.89      189.61     42.34 o
  12   2  14       19.01      -40.96     43.55 o
 -12   3  14      232.68      224.83     57.27 o
 -11   3  14      190.52      180.41     47.42 o
 -10   3  14       13.54       19.34     29.99 o
  -9   3  14       49.69       -2.07     27.99 o
  -8   3  14      298.37      275.55     35.18 o
  -7   3  14      285.87      260.29     33.04 o
  -6   3  14       67.64       -5.45     24.52 o
  -5   3  14      710.30      721.49     31.86 o
  -4   3  14      108.73      100.98     19.02 o
  -3   3  14      145.84      160.20     23.79 o
  -2   3  14     7117.44     7580.65    126.56 o
  -1   3  14     3187.36     3159.22     68.18 o
   0   3  14      571.01      597.19     37.27 o
   1   3  14      360.98      362.00     25.06 o
   2   3  14     2505.95     2382.54     57.22 o
   3   3  14      598.27      540.74     25.20 o
   4   3  14      148.73      186.50     30.14 o
   5   3  14      154.65      153.43     32.34 o
   6   3  14      219.40      238.28     27.91 o
   7   3  14       14.62       -9.65     27.87 o
   8   3  14      167.99      230.13     35.46 o
   9   3  14      164.19      155.99     31.48 o
  10   3  14        0.03       -8.08     50.17 o
  11   3  14        0.02       20.16     36.19 o
  12   3  14        0.18       42.61     40.62 o
 -12   4  14        2.77       -5.35     35.69 o
 -11   4  14       43.26      -22.93     49.63 o
 -10   4  14      959.87      940.94     66.84 o
  -9   4  14       38.92      -29.28     34.92 o
  -8   4  14        2.41        0.04     29.58 o
  -7   4  14      833.66      850.97     54.33 o
  -6   4  14      336.59      302.34     33.04 o
  -5   4  14     1369.71     1163.97     95.53 o
  -4   4  14      961.83      981.54     48.32 o
  -3   4  14      460.67      509.53     27.78 o
  -2   4  14    16355.38    16912.38    259.90 o
  -1   4  14      647.42      705.43     29.65 o
   0   4  14      776.25      755.88     33.75 o
   1   4  14      321.45      392.26     24.78 o
   2   4  14       99.02       75.46     23.87 o
   3   4  14       60.74       77.01     19.90 o
   4   4  14       69.21       69.22     31.14 o
   5   4  14     3245.97     3342.14     90.46 o
   6   4  14      932.47      955.67     42.03 o
   7   4  14     2910.04     2845.74     80.25 o
   8   4  14     1149.65     1188.33     62.51 o
   9   4  14      617.97      508.19     44.22 o
  10   4  14      255.79      250.09     50.56 o
  11   4  14        2.38        4.76     38.47 o
 -12   5  14       22.96       66.31     45.40 o
 -11   5  14        1.67       -6.91     71.93 o
 -10   5  14      137.10      102.23     43.13 o
  -9   5  14      386.83      382.17     53.73 o
  -8   5  14       72.09       64.59     44.78 o
  -7   5  14      329.93      316.39     77.91 o
  -6   5  14     1018.01     1068.15     62.91 o
  -5   5  14      146.22      167.47     30.34 o
  -4   5  14      324.35      355.10     35.81 o
  -3   5  14     2459.59     2451.52     92.29 o
  -2   5  14     1772.72     1774.77     54.57 o
  -1   5  14      449.50      422.06     43.62 o
   0   5  14      125.41      143.93     29.99 o
   1   5  14     2245.46     2132.35     52.30 o
   2   5  14     1781.64     1677.56     80.84 o
   3   5  14      105.54      100.45     18.48 o
   4   5  14      265.25      230.94     34.17 o
   5   5  14      544.84      689.54     41.46 o
   6   5  14     1424.29     1467.41     81.81 o
   7   5  14      149.23      137.33     44.30 o
   8   5  14      390.21      429.57     42.95 o
   9   5  14      297.43      336.63     42.41 o
  10   5  14      314.95      334.17     50.39 o
  11   5  14       31.29      -18.54     45.45 o
 -11   6  14       42.77       66.39     52.33 o
 -10   6  14       11.80      -16.37     44.93 o
  -9   6  14      114.04       29.37     64.63 o
  -8   6  14     1779.49     1717.57    106.52 o
  -7   6  14      334.97      302.84     46.82 o
  -6   6  14       87.69      107.13     38.76 o
  -5   6  14       89.88      168.42     76.82 o
  -4   6  14      143.93      161.11     43.04 o
  -3   6  14     2471.03     2227.63     75.80 o
  -2   6  14      132.73      153.57     32.50 o
  -1   6  14      778.82      804.35     58.06 o
   0   6  14        4.23        9.45     31.98 o
   1   6  14       16.51      -23.97     22.46 o
   2   6  14       52.28       82.22     25.52 o
   3   6  14       31.31        3.09     22.88 o
   4   6  14        2.85        8.82     31.31 o
   5   6  14     1199.75     1240.75     53.03 o
   6   6  14       19.13       30.29     30.27 o
   7   6  14        8.37        9.64     34.65 o
   8   6  14      594.84      611.26     51.54 o
   9   6  14       43.55       33.42     38.34 o
  10   6  14        2.29       53.49     40.09 o
 -10   7  14       71.14       88.22     54.61 o
  -9   7  14       71.91       78.78     46.87 o
  -8   7  14        2.14      -64.53     39.44 o
  -7   7  14      128.84       53.58     47.30 o
  -6   7  14       51.85        6.81     44.92 o
  -5   7  14      130.46      176.37     45.41 o
  -4   7  14      420.11      445.40     48.67 o
  -3   7  14       14.84       62.48     36.66 o
  -2   7  14      763.90      831.19     47.52 o
  -1   7  14      278.61      282.84     39.59 o
   0   7  14       27.30       65.21     37.43 o
   1   7  14      157.30      166.41     34.78 o
   2   7  14       72.30      108.21     31.28 o
   3   7  14      285.74      277.27     50.22 o
   4   7  14     2818.90     2895.23     88.98 o
   5   7  14        4.20       58.81     33.71 o
   6   7  14       51.70      -13.67     32.36 o
   7   7  14       84.56       32.72     38.69 o
   8   7  14        4.85       50.13     38.74 o
   9   7  14      196.50      230.51     45.07 o
  10   7  14       14.87       -9.26     40.83 o
  -9   8  14        0.52        5.43     45.37 o
  -8   8  14      137.45      253.10     53.93 o
  -7   8  14       41.96       79.47     48.66 o
  -6   8  14       85.60       21.01     43.93 o
  -5   8  14      192.30      150.59     52.18 o
  -4   8  14      172.48      157.50     44.53 o
  -3   8  14     1006.15      976.82     58.79 o
  -2   8  14      952.01      957.44     51.65 o
  -1   8  14      655.54      617.03     47.11 o
   0   8  14        7.16       -3.37     37.83 o
   1   8  14       92.84       92.58     46.25 o
   2   8  14        0.42      -41.97     38.66 o
   3   8  14        1.53        0.29     39.00 o
   4   8  14       20.90       21.36     40.76 o
   5   8  14       77.49       91.40     42.18 o
   6   8  14      112.23      109.75     43.96 o
   7   8  14       25.46       89.35     43.65 o
   8   8  14       50.91      104.57     45.93 o
   9   8  14       12.48       -5.28     49.54 o
  -8   9  14      122.91      131.56     53.61 o
  -7   9  14      113.29      107.72     63.84 o
  -6   9  14      130.33      145.57     51.55 o
  -5   9  14       21.57        2.05     42.97 o
  -4   9  14     1213.74     1110.93    113.41 o
  -3   9  14      478.54      565.57     65.50 o
  -2   9  14      229.49      170.20     48.05 o
  -1   9  14       26.98      -14.92     43.50 o
   0   9  14      106.11      101.49     46.30 o
   1   9  14       18.79       -6.89     47.01 o
   2   9  14       18.45      -10.55     79.41 o
   3   9  14       13.04      -11.58     70.90 o
   4   9  14        5.75       23.64     38.48 o
   5   9  14      169.45      226.86     49.85 o
   6   9  14       43.72       16.86     55.38 o
   7   9  14      230.47      210.52     59.76 o
  -6  10  14       53.03       52.21     49.82 o
  -5  10  14      304.18      252.82     54.17 o
  -4  10  14      289.17      211.81     74.05 o
  -3  10  14      614.66      475.05     55.21 o
  -2  10  14      782.86      712.93     60.76 o
  -1  10  14      279.75      311.66     52.40 o
   0  10  14        0.19       46.20     72.81 o
   1  10  14      318.82      329.34     80.16 o
   2  10  14        0.33       13.01     99.46 o
   3  10  14      240.06      138.61     98.94 o
   4  10  14       93.02      149.32     79.56 o
   5  10  14       76.93       99.48     44.10 o
   6  10  14        9.54      -80.74     56.39 o
  -3  11  14      268.86      269.22     76.87 o
  -2  11  14       31.85       23.67     93.21 o
  -1  11  14       20.86      175.45     61.90 o
   0  11  14        0.01      -62.82     87.95 o
   1  11  14       11.24      116.36    109.86 o
   2  11  14      107.64       22.46     87.73 o
   3  11  14      476.75      451.50     95.95 o
 -13   1  15      729.90      699.85    147.60 o
 -12   1  15      281.07      311.80     70.94 o
 -11   1  15      558.98      514.01     78.35 o
 -10   1  15      563.08      607.52     62.13 o
  -9   1  15      997.96      962.09     69.48 o
  -8   1  15      264.38      241.92     43.80 o
  -7   1  15      158.98      162.42     20.62 o
  -6   1  15      877.74      929.48     35.86 o
  -5   1  15       42.20       19.20     15.30 o
  -4   1  15      839.01      795.92     32.69 o
  -3   1  15     1343.22     1341.09     35.22 o
  -2   1  15      205.98      201.61     20.59 o
  -1   1  15     1315.15     1199.28     36.42 o
   0   1  15      320.43      353.87     26.09 o
   1   1  15       30.77       30.64     16.94 o
   2   1  15      484.93      524.90     25.37 o
   3   1  15      562.65      549.36     26.37 o
   4   1  15     3722.95     3913.13     68.11 o
   5   1  15       19.71       29.01     19.71 o
   6   1  15     1842.50     1991.83     97.72 o
   7   1  15      306.01      340.30     32.67 o
   8   1  15      140.93      146.35     36.97 o
   9   1  15       96.81      118.63     36.44 o
  10   1  15      414.60      430.41     47.38 o
  11   1  15      236.79      161.97     41.53 o
  12   1  15       51.00       32.52     69.45 o
 -12   2  15      272.79      252.82     68.53 o
 -11   2  15        9.88       32.29     45.92 o
 -10   2  15       11.95       85.39     42.96 o
  -9   2  15      857.10      954.04     50.47 o
  -8   2  15      309.08      315.65     38.40 o
  -7   2  15      983.50      914.96     47.72 o
  -6   2  15     3549.95     3430.22    362.05 o
  -5   2  15      702.18      667.84     37.97 o
  -4   2  15     5466.79     5754.30    111.77 o
  -3   2  15     9984.22    10467.59    191.42 o
  -2   2  15    11083.56    11680.93    202.26 o
  -1   2  15     4488.93     4529.20     85.56 o
   0   2  15     1262.46     1275.86     39.00 o
   1   2  15       36.99       30.65     17.00 o
   2   2  15     7077.26     7114.59    104.24 o
   3   2  15      483.46      401.10     25.43 o
   4   2  15     1231.02     1296.40     43.39 o
   5   2  15      578.52      585.46     27.00 o
   6   2  15     1032.75      999.82     40.61 o
   7   2  15     1572.28     1573.28     59.79 o
   8   2  15      229.20      258.98     32.02 o
   9   2  15     1400.10     1376.72     53.82 o
  10   2  15     1326.43     1446.07     63.60 o
  11   2  15      308.38      250.83     40.58 o
  12   2  15      154.02       88.54     49.72 o
 -12   3  15      617.00      565.19     89.98 o
 -11   3  15      125.06      105.17     35.23 o
 -10   3  15      106.31       70.80     30.61 o
  -9   3  15      244.25      217.91     35.07 o
  -8   3  15      205.61      206.60     34.03 o
  -7   3  15        3.11       30.32     28.91 o
  -6   3  15        0.06      -15.72     17.08 o
  -5   3  15       19.04        6.63     16.09 o
  -4   3  15      326.05      305.83     35.81 o
  -3   3  15      431.47      482.44     39.26 o
  -2   3  15      190.77      157.16     23.37 o
  -1   3  15      568.01      550.87     29.38 o
   0   3  15       16.42       24.16     18.89 o
   1   3  15        4.40       -4.26     19.14 o
   2   3  15       10.23       26.57     18.91 o
   3   3  15      272.29      278.22     26.03 o
   4   3  15       11.63       21.65     14.70 o
   5   3  15       33.09       28.00     20.99 o
   6   3  15       96.83      120.75     25.72 o
   7   3  15       39.32       20.83     29.82 o
   8   3  15       85.94       51.03     37.63 o
   9   3  15      374.21      347.71     40.69 o
  10   3  15      454.98      419.88     44.99 o
  11   3  15      205.12      125.16     43.60 o
  12   3  15      436.40      526.34     57.86 o
 -12   4  15       13.53      -26.03     43.71 o
 -11   4  15        0.71      -38.62     37.63 o
 -10   4  15       62.56       36.36     38.00 o
  -9   4  15      171.52      229.11     44.77 o
  -8   4  15     2536.26     2390.47    107.40 o
  -7   4  15       49.18       66.18     31.33 o
  -6   4  15      217.82      254.75     35.63 o
  -5   4  15      913.08      942.14     73.01 o
  -4   4  15      911.91      996.68     49.02 o
  -3   4  15     5548.45     5566.07     97.29 o
  -2   4  15     2088.45     2127.03     58.53 o
  -1   4  15     8900.54     8972.97    126.94 o
   0   4  15    16766.29    16858.03    240.26 o
   1   4  15       23.97       25.26     18.87 o
   2   4  15     5108.73     5206.03    104.18 o
   3   4  15        3.58       -5.19     16.40 o
   4   4  15       78.83       63.78     20.57 o
   5   4  15      155.28      123.95     32.34 o
   6   4  15      209.37      201.47     29.84 o
   7   4  15        4.06       65.99     31.19 o
   8   4  15     2690.35     2316.94     75.25 o
   9   4  15       55.98       51.45     39.59 o
  10   4  15      350.30      340.95     44.62 o
  11   4  15      148.14      175.45     45.77 o
 -11   5  15      241.55      197.41     61.07 o
 -10   5  15      443.04      527.02     67.26 o
  -9   5  15      363.94      367.47     59.45 o
  -8   5  15      390.60      325.84     55.77 o
  -7   5  15     2029.14     1985.67    104.71 o
  -6   5  15       54.52       67.44     37.56 o
  -5   5  15      167.77      196.10     30.65 o
  -4   5  15       69.63       69.43     36.30 o
  -3   5  15       28.91       59.46     37.42 o
  -2   5  15      796.76      801.80     40.82 o
  -1   5  15       63.11       79.90     39.60 o
   0   5  15       42.39       57.78     24.65 o
   1   5  15      842.04      777.86     47.41 o
   2   5  15      480.35      500.08     32.82 o
   3   5  15     2543.41     2436.54     65.68 o
   4   5  15      333.28      352.98     27.87 o
   5   5  15     1286.48     1375.30     53.26 o
   6   5  15      212.74      200.47     35.28 o
   7   5  15      271.37      248.38     42.19 o
   8   5  15      967.97     1021.49     57.20 o
   9   5  15      175.57      139.97     41.22 o
  10   5  15        8.08      -24.68     35.45 o
  11   5  15       76.73       24.45     42.68 o
 -11   6  15        1.95       -1.75     49.85 o
 -10   6  15        2.26        0.17     47.78 o
  -9   6  15      396.20      349.76     63.32 o
  -8   6  15        0.27      -14.55     47.91 o
  -7   6  15      119.06       88.17     41.43 o
  -6   6  15       24.22      -76.28     38.14 o
  -5   6  15     1454.51     1304.01     72.68 o
  -4   6  15      225.15      160.74     45.43 o
  -3   6  15        8.84       30.13     35.60 o
  -2   6  15     2219.21     2253.90     66.46 o
  -1   6  15      556.20      604.06     55.55 o
   0   6  15     3547.88     3859.01    108.68 o
   1   6  15     2407.16     2374.33     75.23 o
   2   6  15      707.66      771.58     48.50 o
   3   6  15      348.60      267.60     30.41 o
   4   6  15      629.16      676.62     43.85 o
   5   6  15      194.20      168.15     34.78 o
   6   6  15      348.33      314.65     36.88 o
   7   6  15      139.16      148.32     45.49 o
   8   6  15     1257.74     1333.33     86.12 o
   9   6  15      534.43      476.42     50.43 o
  10   6  15       42.93       31.32     39.63 o
 -10   7  15       38.15       71.28     54.70 o
  -9   7  15      176.85      100.60     56.35 o
  -8   7  15       26.34       65.33     48.97 o
  -7   7  15       75.71       28.34     40.33 o
  -6   7  15      230.96      187.97     45.91 o
  -5   7  15       80.91      -24.24     38.51 o
  -4   7  15      313.74      266.23     45.37 o
  -3   7  15     1525.23     1585.59     66.30 o
  -2   7  15      117.31      116.00     34.04 o
  -1   7  15       44.79       85.33     38.23 o
   0   7  15      187.02      230.70     42.17 o
   1   7  15     1521.01     1463.76     57.55 o
   2   7  15     2053.50     2092.06     61.24 o
   3   7  15    12481.69    12048.85    188.00 o
   4   7  15     2174.85     2194.85     67.42 o
   5   7  15     1257.91     1286.08     80.14 o
   6   7  15       22.65        7.54     33.41 o
   7   7  15      836.58      776.27     58.10 o
   8   7  15       37.83       48.99     40.30 o
   9   7  15      270.23      364.47     60.85 o
  -9   8  15      489.37      640.32     67.84 o
  -8   8  15       21.97       -6.56     44.70 o
  -7   8  15      259.52      355.41     56.84 o
  -6   8  15       11.21       60.84     46.19 o
  -5   8  15       92.84      124.76     45.43 o
  -4   8  15      137.99      119.01     44.18 o
  -3   8  15      166.16      173.27     42.10 o
  -2   8  15      204.11      237.00     39.71 o
  -1   8  15      233.77      283.43     50.96 o
   0   8  15     1291.65     1183.56     62.18 o
   1   8  15       43.20       73.08     45.12 o
   2   8  15      413.06      408.31     43.52 o
   3   8  15      490.86      431.61     46.96 o
   4   8  15      600.05      639.45     46.40 o
   5   8  15      120.69       82.61     44.25 o
   6   8  15        8.64      -42.16     65.62 o
   7   8  15        6.17       13.78     48.37 o
   8   8  15       26.76       -0.81     42.71 o
  -8   9  15        8.63       -6.20     48.92 o
  -7   9  15       23.82       22.99     50.02 o
  -6   9  15      954.75     1070.73     90.14 o
  -5   9  15       74.40       73.79     45.26 o
  -4   9  15      160.27      168.48     48.26 o
  -3   9  15      536.25      528.28     54.12 o
  -2   9  15      468.79      449.25     48.74 o
  -1   9  15      461.33      483.95     60.20 o
   0   9  15        7.35       32.14     45.05 o
   1   9  15      209.34      178.81     67.35 o
   2   9  15      668.86      654.92     87.59 o
   3   9  15        4.66      -45.96     81.97 o
   4   9  15      341.99      355.61     43.97 o
   5   9  15        2.08        3.45     39.92 o
   6   9  15       98.31       13.59     48.85 o
   7   9  15      123.09       77.38     57.63 o
  -6  10  15       46.14       82.15     51.49 o
  -5  10  15        2.53      -85.68     43.46 o
  -4  10  15       37.03       55.91     46.71 o
  -3  10  15      144.74      173.76     48.29 o
  -2  10  15       11.40      -81.49     51.90 o
  -1  10  15      127.32       98.75     49.72 o
   0  10  15      315.93      225.54     52.35 o
   1  10  15        2.82      -54.59     61.23 o
   2  10  15       16.81     -105.37     76.46 o
   3  10  15        2.02      -33.74     80.08 o
   4  10  15      178.49       94.06     78.83 o
   5  10  15       21.65      -71.11     72.41 o
  -3  11  15       46.97       19.38     58.70 o
  -2  11  15      458.43      592.06    100.19 o
  -1  11  15       71.67      109.05     61.20 o
   0  11  15        5.95       -8.91     86.76 o
   1  11  15       14.53      -28.51     90.82 o
   2  11  15     1475.25     1599.56    138.80 o
 -13   0  16       88.84      -11.89     77.22 o
 -12   0  16      968.58      812.92    134.11 o
 -11   0  16      935.47      978.13    139.60 o
 -10   0  16      303.30      145.13     79.10 o
  -9   0  16        9.47       -8.09     58.89 o
  -8   0  16      508.94      480.49     61.63 o
  -7   0  16       18.44       87.63     41.69 o
  -6   0  16      718.15      656.52     33.97 o
  -5   0  16    18761.46    18739.63    694.55 o
  -4   0  16     5740.73     6087.77    142.80 o
  -3   0  16     1142.80     1166.59     55.36 o
  -2   0  16     6202.66     6286.42    138.91 o
  -1   0  16     2312.83     2369.04     93.27 o
   0   0  16      807.57      898.35     44.37 o
   1   0  16       64.52       58.59     28.04 o
   2   0  16     2327.02     2052.30     90.15 o
   3   0  16      535.47      539.14     40.90 o
   4   0  16     7898.88     7924.61    176.88 o
   5   0  16     6543.12     6500.37    150.77 o
   6   0  16      975.14      892.06     57.25 o
   7   0  16     1217.63     1232.24     67.73 o
   8   0  16      641.60      557.69     67.91 o
   9   0  16      581.77      505.32     69.05 o
  10   0  16      232.55      221.97     60.43 o
  11   0  16      312.13      254.57     83.51 o
  12   0  16      215.79      121.60     68.30 o
 -12   1  16      188.70      179.78     64.88 o
 -11   1  16      239.47      193.81     64.15 o
 -10   1  16      411.21      475.26     74.16 o
  -9   1  16      475.67      535.95     58.42 o
  -8   1  16      109.39      186.87     42.96 o
  -7   1  16      561.93      570.03     37.42 o
  -6   1  16       11.58       13.95     20.32 o
  -5   1  16     1400.52     1326.10     45.54 o
  -4   1  16     1530.37     1532.98     43.28 o
  -3   1  16       65.95       81.59     17.58 o
  -2   1  16      744.81      832.36     30.32 o
  -1   1  16      139.02      163.59     22.64 o
   0   1  16      275.42      335.17     26.82 o
   1   1  16      551.09      561.62     26.61 o
   2   1  16     3079.31     3207.35     59.43 o
   3   1  16      211.15      172.98     22.98 o
   4   1  16     1132.93     1230.37     42.62 o
   5   1  16      196.82      213.92     21.10 o
   6   1  16        1.79       20.47     21.35 o
   7   1  16       15.72       41.54     26.48 o
   8   1  16      148.07      118.38     29.71 o
   9   1  16     1315.33     1272.32     63.92 o
  10   1  16       34.94       -1.78     35.90 o
  11   1  16       83.97       75.26     40.45 o
  12   1  16       82.63       38.26     43.68 o
 -12   2  16       56.90      115.91     61.29 o
 -11   2  16       13.16       -9.24     49.70 o
 -10   2  16      440.95      499.72     59.83 o
  -9   2  16      832.71      926.98     48.52 o
  -8   2  16      630.83      609.36     54.98 o
  -7   2  16        2.35       -8.23     27.08 o
  -6   2  16      457.76      387.32     54.48 o
  -5   2  16      665.24      652.28     39.67 o
  -4   2  16      353.90      399.70     28.34 o
  -3   2  16     2054.21     2316.42     59.78 o
  -2   2  16     4964.83     5155.43    105.23 o
  -1   2  16      109.79      108.34     17.83 o
   0   2  16     1204.71     1191.81     38.45 o
   1   2  16      736.89      707.55     28.27 o
   2   2  16      368.37      362.85     24.43 o
   3   2  16      857.03      805.33     44.74 o
   4   2  16     1541.54     1596.70     48.13 o
   5   2  16      190.72      133.62     32.46 o
   6   2  16      487.42      605.32     33.94 o
   7   2  16        5.52       -0.64     28.97 o
   8   2  16     2966.78     3180.88     85.19 o
   9   2  16       16.33        3.73     29.17 o
  10   2  16      401.18      419.97     39.03 o
  11   2  16      193.43      200.32     40.93 o
  12   2  16        2.80      -74.41     45.67 o
 -12   3  16        0.43       40.94     90.44 o
 -11   3  16        0.01      -18.62     61.68 o
 -10   3  16        1.01       43.59     30.13 o
  -9   3  16       66.59       32.20     29.74 o
  -8   3  16     1229.43     1145.19     69.14 o
  -7   3  16      374.94      483.20     60.85 o
  -6   3  16     1900.51     2136.55    254.52 o
  -5   3  16      609.53      617.95     48.50 o
  -4   3  16     1513.18     1446.98     54.95 o
  -3   3  16      360.87      408.38     30.41 o
  -2   3  16     1626.54     1734.85     52.71 o
  -1   3  16       34.49       38.53     14.20 o
   0   3  16      221.83      262.64     24.69 o
   1   3  16        4.32       -8.10     14.91 o
   2   3  16     2139.95     2174.50     51.46 o
   3   3  16     1247.67     1256.59     43.83 o
   4   3  16      733.64      778.92     30.83 o
   5   3  16      457.95      467.76     37.59 o
   6   3  16      362.80      331.24     31.54 o
   7   3  16      418.45      424.35     40.74 o
   8   3  16        1.69        5.04     31.44 o
   9   3  16      154.27      202.39     38.48 o
  10   3  16      263.73      300.06     42.34 o
  11   3  16       42.58       38.27     36.69 o
 -12   4  16        6.22      -30.43     46.92 o
 -11   4  16       17.50       -0.48     44.90 o
 -10   4  16      393.29      317.71     86.65 o
  -9   4  16      103.37       97.70     43.90 o
  -8   4  16     1634.72     1657.38     92.10 o
  -7   4  16      591.82      502.04     60.02 o
  -6   4  16      197.82      179.84     24.13 o
  -5   4  16     5153.76     5139.33    119.05 o
  -4   4  16     2458.21     2809.97     72.61 o
  -3   4  16      176.06      164.22     29.57 o
  -2   4  16     3877.79     3892.69     94.17 o
  -1   4  16     1865.76     1829.36     63.08 o
   0   4  16    12666.00    12957.12    192.13 o
   1   4  16      165.37      178.43     23.64 o
   2   4  16     1516.55     1460.75     43.67 o
   3   4  16       85.02       65.72     30.61 o
   4   4  16      221.95      243.26     24.23 o
   5   4  16     3468.21     3485.29     78.96 o
   6   4  16        4.83       -1.63     25.65 o
   7   4  16       13.94       -8.61     30.48 o
   8   4  16      214.73      222.62     38.11 o
   9   4  16        1.33      -21.54     31.96 o
  10   4  16      155.13      169.50     39.21 o
  11   4  16       83.75       29.86     37.70 o
 -11   5  16        8.38       38.90     48.02 o
 -10   5  16       62.11        8.79     45.04 o
  -9   5  16      333.25      318.30    136.57 o
  -8   5  16      265.02      230.11     52.39 o
  -7   5  16      930.11      857.72    225.78 o
  -6   5  16      892.79      812.39     41.79 o
  -5   5  16      411.44      422.61     47.47 o
  -4   5  16      992.85      956.68     56.95 o
  -3   5  16        3.31       -4.60     32.83 o
  -2   5  16       58.59       58.41     27.74 o
  -1   5  16     1736.53     1778.77     69.36 o
   0   5  16        0.48       12.08     20.86 o
   1   5  16      370.47      281.88     34.55 o
   2   5  16      322.24      246.54     26.47 o
   3   5  16     4349.87     4563.62     89.37 o
   4   5  16      245.93      290.43     26.39 o
   5   5  16      118.53      130.16     32.28 o
   6   5  16       11.38       -0.12     28.06 o
   7   5  16       87.16      104.44     35.39 o
   8   5  16      133.44       99.79     36.48 o
   9   5  16      152.28      115.76     39.13 o
  10   5  16       10.95       10.49     38.34 o
  11   5  16       39.44       -1.56     40.67 o
 -11   6  16      477.63      565.12     84.77 o
 -10   6  16      365.86      229.81     58.56 o
  -9   6  16      797.24      663.51     77.12 o
  -8   6  16      106.15       85.95     53.92 o
  -7   6  16     1333.79     1295.39    114.64 o
  -6   6  16        2.74       19.15     37.78 o
  -5   6  16     1429.39     1359.51     74.87 o
  -4   6  16      458.12      478.74     63.20 o
  -3   6  16      862.44      765.28     55.41 o
  -2   6  16       15.13       -3.99     33.08 o
  -1   6  16       24.20      117.36     36.47 o
   0   6  16      143.37      109.23     70.71 o
   1   6  16      313.30      337.85     66.95 o
   2   6  16       71.76      120.70     30.09 o
   3   6  16     1007.65      985.90     44.33 o
   4   6  16      758.46      834.22     42.04 o
   5   6  16     1802.68     1746.48     62.43 o
   6   6  16       12.05       17.56     31.07 o
   7   6  16     1803.20     1826.51     74.57 o
   8   6  16      607.05      547.37     54.77 o
   9   6  16     1757.54     1655.59     75.44 o
  10   6  16      164.88      156.49     44.53 o
 -10   7  16       23.12       68.00     56.53 o
  -9   7  16       32.67       68.61     56.10 o
  -8   7  16      266.36      226.54     49.11 o
  -7   7  16      349.49      282.57     74.18 o
  -6   7  16       18.53       53.37     42.84 o
  -5   7  16      476.09      524.66     56.92 o
  -4   7  16      469.59      466.43     50.92 o
  -3   7  16      208.58      176.71     39.76 o
  -2   7  16       74.23      116.11     34.83 o
  -1   7  16       65.10       37.77     45.20 o
   0   7  16        4.02      -20.82     42.91 o
   1   7  16        0.40      -25.22     36.08 o
   2   7  16     1292.45     1378.32     71.12 o
   3   7  16      113.79      148.79     32.07 o
   4   7  16        0.11       37.13     32.73 o
   5   7  16       78.65       33.69     39.34 o
   6   7  16       14.04       17.76     34.40 o
   7   7  16        2.29       15.57     39.79 o
   8   7  16       54.94       -5.16     46.08 o
   9   7  16       19.22       -1.49     39.91 o
  -9   8  16      284.00      268.65     58.35 o
  -8   8  16     1235.90     1645.38    122.29 o
  -7   8  16      642.01      649.57     67.76 o
  -6   8  16        2.46        0.81     43.61 o
  -5   8  16      931.88      824.04     65.05 o
  -4   8  16      489.82      434.27     54.40 o
  -3   8  16       98.13      140.60     40.60 o
  -2   8  16        0.64      -10.94     33.67 o
  -1   8  16     1152.80     1100.55     56.28 o
   0   8  16     1495.13     1650.74     80.38 o
   1   8  16      257.28      236.50     51.37 o
   2   8  16      246.50      250.58     47.84 o
   3   8  16      816.97      858.98     55.32 o
   4   8  16      103.37      107.18     42.97 o
   5   8  16      491.10      531.08     45.56 o
   6   8  16       13.22        0.01     41.77 o
   7   8  16      137.65      139.04     62.79 o
   8   8  16       81.24      169.17     56.37 o
  -7   9  16      330.86      338.73     61.18 o
  -6   9  16       35.03       68.24     47.98 o
  -5   9  16      432.50      426.24     57.68 o
  -4   9  16       37.73       -4.80     44.12 o
  -3   9  16      115.54      106.62     45.73 o
  -2   9  16      665.12      716.90     59.19 o
  -1   9  16      536.70      460.51     55.12 o
   0   9  16      351.38      317.33     54.60 o
   1   9  16       82.40       58.95     50.65 o
   2   9  16       28.80      -53.33     73.12 o
   3   9  16      171.04      157.63     77.41 o
   4   9  16       17.75       45.06     45.05 o
   5   9  16        2.87      -27.46     56.98 o
   6   9  16       43.80       20.09     45.51 o
   7   9  16       99.53      105.51     57.26 o
  -5  10  16       13.36       24.06     46.62 o
  -4  10  16      491.96      324.65     58.71 o
  -3  10  16       36.52       14.98     51.47 o
  -2  10  16      436.70      418.22     62.92 o
  -1  10  16       54.45       62.84     49.66 o
   0  10  16       35.11       79.65     50.04 o
   1  10  16       38.79       21.59     82.66 o
   2  10  16       46.25       32.09    125.59 o
   3  10  16      145.20       78.96     81.64 o
   4  10  16      237.92      317.50     87.19 o
   5  10  16        0.44      -25.56     78.48 o
  -2  11  16      517.18      628.20     90.16 o
  -1  11  16       21.33       69.70     60.57 o
   0  11  16        3.11       38.62    114.30 o
   1  11  16      115.70      169.26     97.04 o
 -12   1  17        4.84      -29.13     52.80 o
 -11   1  17      131.37       39.65     54.04 o
 -10   1  17        7.08       32.05     50.34 o
  -9   1  17       74.97      101.57     81.74 o
  -8   1  17      630.29      701.01     60.96 o
  -7   1  17       12.19      -26.76     19.56 o
  -6   1  17     1272.20     1184.38     42.74 o
  -5   1  17      147.49      172.21     24.38 o
  -4   1  17      484.38      485.22     28.40 o
  -3   1  17      279.08      250.76     21.43 o
  -2   1  17      280.90      308.06     22.91 o
  -1   1  17      223.38      228.30     24.29 o
   0   1  17        2.96      -23.67     15.21 o
   1   1  17       37.68       25.37     18.38 o
   2   1  17       39.38       32.17     17.36 o
   3   1  17     4467.68     4601.05     77.74 o
   4   1  17     2413.27     2369.08     96.45 o
   5   1  17      412.45      394.17     26.13 o
   6   1  17     1329.63     1303.40     42.23 o
   7   1  17      159.67      157.21     29.40 o
   8   1  17        1.45       22.58     27.04 o
   9   1  17       23.56       34.05     32.27 o
  10   1  17        6.17       -7.29     33.49 o
  11   1  17       12.15       25.97     35.55 o
  12   1  17       33.57       58.36     55.57 o
 -12   2  17        9.98       39.97     69.54 o
 -11   2  17      288.43      307.80    106.23 o
 -10   2  17     5004.08     4905.43    162.82 o
  -9   2  17      269.07      228.92     31.80 o
  -8   2  17        3.46        3.19     39.98 o
  -7   2  17        6.76       44.21     30.00 o
  -6   2  17      107.84       80.84     48.64 o
  -5   2  17     4946.36     4892.06    122.77 o
  -4   2  17     1265.43     1142.13     58.60 o
  -3   2  17     1548.81     1539.42     51.67 o
  -2   2  17      299.98      300.85     30.58 o
  -1   2  17      741.51      730.17     30.55 o
   0   2  17    11743.57    12003.64    175.26 o
   1   2  17      879.36      847.88     30.88 o
   2   2  17     2543.47     2593.89     55.13 o
   3   2  17      226.77      297.86     27.09 o
   4   2  17     3337.53     3292.06    101.66 o
   5   2  17      891.56      998.33     39.51 o
   6   2  17     1939.83     1895.64     51.56 o
   7   2  17     2801.08     2823.03     80.42 o
   8   2  17      623.62      524.32     43.93 o
   9   2  17      581.05      575.81     46.51 o
  10   2  17      257.81      240.94     39.68 o
  11   2  17      442.46      427.52     47.34 o
 -12   3  17      282.02      490.43    131.06 o
 -11   3  17        3.92      -56.58     60.63 o
 -10   3  17        0.36      -14.51     29.32 o
  -9   3  17      275.15      330.25     62.64 o
  -8   3  17      359.82      343.31     42.52 o
  -7   3  17     1225.41     1206.85     71.66 o
  -6   3  17      395.29      464.54     42.86 o
  -5   3  17       45.75       52.16     22.48 o
  -4   3  17      122.68      120.48     23.95 o
  -3   3  17      803.90      828.02     51.08 o
  -2   3  17        1.72       -0.03     27.37 o
  -1   3  17      375.57      433.00     22.74 o
   0   3  17       45.28       27.98     20.28 o
   1   3  17        0.71        6.35     16.02 o
   2   3  17      256.32      232.12     24.62 o
   3   3  17      181.65      158.83     33.16 o
   4   3  17      678.60      675.37     32.52 o
   5   3  17       28.15       -7.87     18.47 o
   6   3  17      397.02      362.93     37.92 o
   7   3  17       28.47       60.60     31.61 o
   8   3  17     2370.65     2423.31     78.07 o
   9   3  17      167.45      122.17     37.50 o
  10   3  17      133.15       74.43     38.09 o
  11   3  17       58.53       59.97     38.67 o
 -12   4  17      630.35      632.63     69.52 o
 -11   4  17      106.01      111.91     72.08 o
 -10   4  17      472.55      462.94     59.67 o
  -9   4  17       40.09       52.56     51.38 o
  -8   4  17        8.82        4.21     38.30 o
  -7   4  17      337.83      357.12     53.91 o
  -6   4  17     3009.04     3160.94    104.00 o
  -5   4  17        2.76      -16.85     19.31 o
  -4   4  17        0.62      -31.28     16.75 o
  -3   4  17        0.21      -14.45     21.20 o
  -2   4  17     3078.37     3423.30     90.06 o
  -1   4  17     2050.13     2213.85     66.54 o
   0   4  17     9568.87     9917.54    170.64 o
   1   4  17      140.37      134.86     23.02 o
   2   4  17      813.70      835.19     35.39 o
   3   4  17     2402.60     2502.55     68.62 o
   4   4  17       11.64       12.98     22.87 o
   5   4  17       24.47       51.81     26.77 o
   6   4  17      307.89      280.02     32.45 o
   7   4  17      371.41      344.78     42.19 o
   8   4  17       27.23      -18.45     38.46 o
   9   4  17        0.01      -16.10     35.23 o
  10   4  17      250.73      211.26     41.93 o
  11   4  17       27.49        4.81     41.45 o
 -11   5  17        2.24      -75.25     44.23 o
 -10   5  17      177.40      121.32     49.93 o
  -9   5  17      423.45      323.55     58.46 o
  -8   5  17      671.22      685.24     71.13 o
  -7   5  17       21.41       20.40     61.40 o
  -6   5  17       63.96      102.13     47.23 o
  -5   5  17        7.57       11.63     34.10 o
  -4   5  17      166.64      189.17     40.49 o
  -3   5  17      259.74      246.03     40.99 o
  -2   5  17      298.70      305.47     53.60 o
  -1   5  17       60.83       78.55     39.57 o
   0   5  17       50.79       40.90     22.22 o
   1   5  17      312.35      298.94     36.89 o
   2   5  17       33.08        9.28     27.13 o
   3   5  17      664.69      647.06     35.53 o
   4   5  17     1612.49     1490.45     47.63 o
   5   5  17      551.01      560.08     36.73 o
   6   5  17      672.42      704.88     48.04 o
   7   5  17        5.23       -3.72     33.74 o
   8   5  17        4.74       -4.66     33.34 o
   9   5  17       63.17      106.43     45.50 o
  10   5  17      122.13       87.72     46.89 o
 -10   6  17      229.40      242.24     60.08 o
  -9   6  17      108.54      167.04     56.22 o
  -8   6  17      825.45      858.80     85.68 o
  -7   6  17      176.99      216.65     45.75 o
  -6   6  17       53.94       44.54     39.14 o
  -5   6  17      323.32      251.71     47.16 o
  -4   6  17      150.63      190.48     43.25 o
  -3   6  17       41.17       34.40     38.39 o
  -2   6  17       37.25       64.05     37.34 o
  -1   6  17     1838.28     1719.30     64.70 o
   0   6  17      510.11      566.37     69.26 o
   1   6  17        0.15      -31.56     33.34 o
   2   6  17      667.29      785.34     41.50 o
   3   6  17     1236.04     1268.31     50.05 o
   4   6  17      287.91      348.87     42.64 o
   5   6  17        0.40      -35.59     27.95 o
   6   6  17      230.79      248.02     38.45 o
   7   6  17        1.01       32.81     36.65 o
   8   6  17        3.64       -8.03     38.38 o
   9   6  17       19.74       58.30     39.53 o
  10   6  17      208.99      202.49     46.85 o
  -9   7  17      225.20      269.25     66.02 o
  -8   7  17       25.93       60.32     44.56 o
  -7   7  17      375.13      302.97     85.12 o
  -6   7  17       89.75       27.41     42.48 o
  -5   7  17       20.97       -9.86     38.27 o
  -4   7  17       22.03       51.68     42.01 o
  -3   7  17       10.81       42.78     36.47 o
  -2   7  17      306.65      348.95     44.87 o
  -1   7  17        0.21        6.66     36.52 o
   0   7  17       49.38       55.67     46.52 o
   1   7  17       78.38      129.20     47.56 o
   2   7  17     1268.99     1151.77     57.40 o
   3   7  17     1737.34     1830.80     60.42 o
   4   7  17      180.73      196.55     43.35 o
   5   7  17      250.24      227.96     38.79 o
   6   7  17       27.39       61.41     40.46 o
   7   7  17        8.70      -81.41     40.70 o
   8   7  17       58.47       14.22     46.02 o
   9   7  17      135.38       41.50     43.25 o
  -8   8  17      249.24      306.27     57.33 o
  -7   8  17       66.99      105.04     50.81 o
  -6   8  17        0.00       50.97     46.42 o
  -5   8  17      171.05      134.91     47.92 o
  -4   8  17       21.73        1.59     42.83 o
  -3   8  17      315.09      268.49     63.31 o
  -2   8  17       21.64       14.11     38.91 o
  -1   8  17       96.37       34.57     37.46 o
   0   8  17     1461.85     1506.19     90.72 o
   1   8  17      444.58      492.54     56.74 o
   2   8  17      299.38      364.58     51.65 o
   3   8  17        3.85      -20.59     50.75 o
   4   8  17      568.40      570.96     51.87 o
   5   8  17      704.93      702.78     49.66 o
   6   8  17        6.26       45.28     37.95 o
   7   8  17      464.48      403.97     60.64 o
   8   8  17       31.31       64.23     54.33 o
  -7   9  17      599.30      622.58     71.23 o
  -6   9  17       29.03       61.37     61.14 o
  -5   9  17       35.60       -9.71     47.03 o
  -4   9  17      650.29      648.57     64.35 o
  -3   9  17      339.72      288.10     49.40 o
  -2   9  17      155.82      179.00     54.13 o
  -1   9  17      544.63      506.47     56.58 o
   0   9  17       55.99       -0.75     46.83 o
   1   9  17        0.06       15.08     49.78 o
   2   9  17      209.17      271.18     80.14 o
   3   9  17      113.95      199.91     78.44 o
   4   9  17      143.01      167.37     79.29 o
   5   9  17      110.82      177.86     50.25 o
   6   9  17       24.02       78.76     42.84 o
  -5  10  17       16.65       21.74     59.60 o
  -4  10  17        6.49      -35.89     46.41 o
  -3  10  17      208.78      154.04     50.00 o
  -2  10  17        0.48        8.66     72.57 o
  -1  10  17      145.19      199.63     53.43 o
   0  10  17        5.92        5.28     48.61 o
   1  10  17        5.73      118.63     82.46 o
   2  10  17       88.77       19.94    109.54 o
   3  10  17       49.36      145.14     85.87 o
   4  10  17        0.28       21.82     82.28 o
 -12   0  18       17.66       22.30     79.46 o
 -11   0  18      225.85      310.43    102.26 o
 -10   0  18       19.11      101.45     81.57 o
  -9   0  18      340.58      363.72     91.69 o
  -8   0  18       76.07      109.71     70.53 o
  -7   0  18     2130.99     2114.92    149.70 o
  -6   0  18     1962.92     1839.56    156.09 o
  -5   0  18     1113.91     1148.03     79.62 o
  -4   0  18     1320.78     1461.14     63.48 o
  -3   0  18     7374.05     7242.67    140.29 o
  -2   0  18     4092.00     4069.84    104.84 o
  -1   0  18     1573.39     1460.82     81.51 o
   0   0  18    15919.42    15524.66    305.62 o
   1   0  18     2811.00     2888.68    109.07 o
   2   0  18      276.30      302.03     36.98 o
   3   0  18      119.24      116.53     35.26 o
   4   0  18      249.58      264.53     47.77 o
   5   0  18      152.45      152.12     36.33 o
   6   0  18       41.66       63.25     29.80 o
   7   0  18      510.62      522.95     68.30 o
   8   0  18      193.41      174.40     45.83 o
   9   0  18        1.13       -0.64     44.13 o
  10   0  18     1874.20     1765.07     89.89 o
  11   0  18      358.32      280.34     69.42 o
 -12   1  18       17.58      -34.04     52.95 o
 -11   1  18        0.29      -10.77     57.71 o
 -10   1  18       40.70       23.21     53.42 o
  -9   1  18       10.91       20.62     47.63 o
  -8   1  18       14.59       -4.64     23.48 o
  -7   1  18      371.38      373.08     29.96 o
  -6   1  18      778.09      780.84     48.84 o
  -5   1  18      227.08      207.64     24.95 o
  -4   1  18     2618.85     2608.19     60.36 o
  -3   1  18     3840.43     3994.66     70.33 o
  -2   1  18       75.91      102.02     20.53 o
  -1   1  18     1309.31     1244.68     43.68 o
   0   1  18     1090.74     1087.05     42.38 o
   1   1  18     1109.23     1074.50     37.93 o
   2   1  18     2446.91     2577.20     59.93 o
   3   1  18     3917.07     3893.62     70.71 o
   4   1  18      100.80       36.16     34.35 o
   5   1  18      253.11      249.00     31.47 o
   6   1  18      302.96      349.05     30.77 o
   7   1  18      572.63      537.74     38.98 o
   8   1  18        0.67      -36.25     31.05 o
   9   1  18      282.67      408.03     49.25 o
  10   1  18      597.81      658.08     50.19 o
  11   1  18      100.58      144.36     40.77 o
 -12   2  18       38.00       46.08     60.92 o
 -11   2  18      334.44      372.56     75.87 o
 -10   2  18      658.26      615.44     90.76 o
  -9   2  18        0.57       -1.15     21.68 o
  -8   2  18      502.66      460.98     43.02 o
  -7   2  18       87.03       44.64     31.87 o
  -6   2  18        0.04       23.67     19.39 o
  -5   2  18      275.93      295.37     34.17 o
  -4   2  18      459.18      500.64     39.61 o
  -3   2  18     1690.38     1668.61     63.09 o
  -2   2  18        4.02        3.47     16.48 o
  -1   2  18      185.07      242.94     22.52 o
   0   2  18      119.06       97.58     22.41 o
   1   2  18       98.93       88.14     20.83 o
   2   2  18       14.94       15.24     20.88 o
   3   2  18        9.68       11.80     16.34 o
   4   2  18       18.30      -20.39     19.40 o
   5   2  18       60.80       41.52     21.66 o
   6   2  18       79.40      109.76     25.72 o
   7   2  18      424.58      423.23     37.28 o
   8   2  18     2855.03     2762.88     82.59 o
   9   2  18       58.67       50.11     34.23 o
  10   2  18        0.00       52.79     34.92 o
  11   2  18       19.96      -18.23     40.55 o
 -12   3  18        0.39       -2.93     89.28 o
 -11   3  18      192.56       45.14     91.87 o
 -10   3  18        4.00      -26.01     35.57 o
  -9   3  18      833.91      903.76     59.35 o
  -8   3  18      904.22      977.92     61.56 o
  -7   3  18       44.68       62.32     33.85 o
  -6   3  18     1006.35      921.07     40.72 o
  -5   3  18      965.20     1115.06     42.02 o
  -4   3  18        0.02       21.60     25.39 o
  -3   3  18        0.84      -17.27     22.05 o
  -2   3  18      665.05      672.55     52.32 o
  -1   3  18       19.27       20.84     21.24 o
   0   3  18      201.26      207.77     25.76 o
   1   3  18       15.66      -12.85     19.65 o
   2   3  18       72.80       96.82     23.26 o
   3   3  18     1082.51     1077.82     45.78 o
   4   3  18      227.40      273.04     27.07 o
   5   3  18       63.74       36.07     22.01 o
   6   3  18      169.86      206.75     27.69 o
   7   3  18      603.38      616.79     49.80 o
   8   3  18       57.89       49.87     34.99 o
   9   3  18       10.83       -6.70     34.36 o
  10   3  18     1261.05     1198.15     64.66 o
  11   3  18      272.94      238.10     45.07 o
 -11   4  18       96.89       45.57     43.97 o
 -10   4  18        0.09      -38.65     40.15 o
  -9   4  18       38.88       -2.08     40.07 o
  -8   4  18      566.87      593.82     65.48 o
  -7   4  18     1646.16     1638.90    122.12 o
  -6   4  18      314.43      368.43     41.02 o
  -5   4  18      250.92      217.97     31.29 o
  -4   4  18      344.72      425.58     49.07 o
  -3   4  18      652.75      557.08     55.07 o
  -2   4  18      195.46      196.41     35.55 o
  -1   4  18       51.68       46.37     55.30 o
   0   4  18     4648.01     4448.88     96.83 o
   1   4  18      122.68       70.84     20.35 o
   2   4  18      839.96      927.63     37.52 o
   3   4  18      486.90      406.22     45.42 o
   4   4  18       16.02       25.40     24.29 o
   5   4  18      685.19      701.53     38.43 o
   6   4  18      914.80      891.43     40.64 o
   7   4  18       25.81       -9.72     31.78 o
   8   4  18        0.15       10.58     34.23 o
   9   4  18      150.74      142.29     39.40 o
  10   4  18      101.27       76.33     39.45 o
  11   4  18       83.54       28.83     41.34 o
 -11   5  18      244.37      181.06     56.01 o
 -10   5  18       52.07      -21.59     43.53 o
  -9   5  18       37.80      -23.14     42.31 o
  -8   5  18      406.00      312.86     57.12 o
  -7   5  18       20.26       23.75     45.00 o
  -6   5  18      310.01      332.32     50.66 o
  -5   5  18       69.07       67.71     37.55 o
  -4   5  18        1.40       24.06     35.98 o
  -3   5  18     3395.39     3462.88    102.31 o
  -2   5  18      154.40      126.59     76.54 o
  -1   5  18     1100.91     1100.73     82.35 o
   0   5  18       81.92      105.65     55.77 o
   1   5  18       13.98       18.81     30.65 o
   2   5  18     1230.76     1200.63     47.80 o
   3   5  18      485.00      499.03     36.98 o
   4   5  18      219.92      176.60     28.24 o
   5   5  18      295.43      359.84     37.55 o
   6   5  18      125.46       73.76     29.06 o
   7   5  18       23.36       -4.31     34.33 o
   8   5  18        1.25      -25.01     34.18 o
   9   5  18       78.06       86.13     40.39 o
  10   5  18      587.48      640.96     55.78 o
 -10   6  18       48.60       76.53     51.68 o
  -9   6  18      141.60      146.29     55.62 o
  -8   6  18      168.46      168.12     56.89 o
  -7   6  18        0.13      -61.46     60.55 o
  -6   6  18      148.00      125.23     44.36 o
  -5   6  18     3966.49     3777.78    132.02 o
  -4   6  18     2074.13     2014.91     81.24 o
  -3   6  18       79.37       56.52     39.80 o
  -2   6  18      216.02      206.81     40.54 o
  -1   6  18      462.08      409.52     73.55 o
   0   6  18      882.73      836.66     76.44 o
   1   6  18        3.33       50.31     58.87 o
   2   6  18       48.96       86.16     30.08 o
   3   6  18       48.11       82.91     30.83 o
   4   6  18      225.89      290.30     41.69 o
   5   6  18      838.01      803.08     46.77 o
   6   6  18      211.01      191.28     33.29 o
   7   6  18      136.69      173.51     42.19 o
   8   6  18      152.93      278.88     45.64 o
   9   6  18       70.75       44.97     41.19 o
  -9   7  18      189.80      268.83     69.71 o
  -8   7  18       61.91       68.90     46.59 o
  -7   7  18       66.53       54.28     45.31 o
  -6   7  18       61.61        0.76     44.00 o
  -5   7  18        5.03      -42.83     42.68 o
  -4   7  18       74.86       58.82     41.56 o
  -3   7  18      236.20      175.99     45.63 o
  -2   7  18       32.60       23.05     38.79 o
  -1   7  18      519.58      427.34     45.59 o
   0   7  18      140.66      149.66     40.90 o
   1   7  18      202.28       83.72     47.03 o
   2   7  18      514.35      353.14     50.50 o
   3   7  18        8.46      -21.70     30.01 o
   4   7  18      170.15      167.99     41.80 o
   5   7  18      139.09      114.98     51.32 o
   6   7  18       15.27      -12.61     35.38 o
   7   7  18        3.35      -61.62     45.87 o
   8   7  18      318.15      358.44     51.55 o
   9   7  18       82.46       59.39     46.40 o
  -8   8  18       37.45      104.85     50.60 o
  -7   8  18        2.87       39.80     47.73 o
  -6   8  18       20.10        4.31     43.36 o
  -5   8  18      409.48      364.02     63.53 o
  -4   8  18        2.56       24.29     45.70 o
  -3   8  18      130.27      119.26     43.34 o
  -2   8  18      153.35      132.53     43.10 o
  -1   8  18        0.15      -31.14     36.84 o
   0   8  18      920.78      924.91     91.84 o
   1   8  18        0.15       38.09     47.85 o
   2   8  18       36.33      -42.71     58.83 o
   3   8  18        3.47      -29.97     68.36 o
   4   8  18       33.50       62.13     41.67 o
   5   8  18       39.80       94.93     44.44 o
   6   8  18      101.25      157.83     40.15 o
   7   8  18       45.38       -9.21     53.84 o
  -7   9  18      230.06      283.49     57.90 o
  -6   9  18      132.35      127.57     51.63 o
  -5   9  18       21.26      -41.64     62.73 o
  -4   9  18      132.98       66.06     48.62 o
  -3   9  18      996.94      866.69     64.41 o
  -2   9  18     1225.91     1062.38     83.75 o
  -1   9  18      656.09      627.26     59.04 o
   0   9  18       65.13      157.12     54.94 o
   1   9  18      336.52      301.91     58.86 o
   2   9  18       12.39      -31.11     86.81 o
   3   9  18      105.76      103.63    114.13 o
   4   9  18        5.02      165.48     75.80 o
   5   9  18        7.43       -9.68     52.95 o
   6   9  18        2.75      -46.98     41.13 o
  -4  10  18      542.23      538.07     65.80 o
  -3  10  18       85.46      107.93     51.36 o
  -2  10  18       47.84       44.88     55.72 o
  -1  10  18       55.37       61.47     75.25 o
   0  10  18       22.01       17.71     51.25 o
   1  10  18      302.65      294.95     91.18 o
   2  10  18      193.15      184.89    107.13 o
   3  10  18       31.92       45.27     83.93 o
   4  10  18        1.91     -119.16     76.62 o
 -12   1  19       15.10       16.68     56.20 o
 -11   1  19     1106.92      966.55    113.36 o
 -10   1  19       51.37       41.66     53.14 o
  -9   1  19      982.22     1049.60    101.76 o
  -8   1  19       48.01       30.07     19.86 o
  -7   1  19      632.89      613.00     36.02 o
  -6   1  19      586.96      613.50     30.84 o
  -5   1  19        8.29       15.79     21.35 o
  -4   1  19     2884.72     2877.13     72.34 o
  -3   1  19     1057.83     1009.15     34.59 o
  -2   1  19      649.78      680.82     38.23 o
  -1   1  19     1771.75     1766.91     54.65 o
   0   1  19       28.68       26.17     17.97 o
   1   1  19       85.93       97.05     21.76 o
   2   1  19      453.80      444.30     40.08 o
   3   1  19      646.02      691.07     43.05 o
   4   1  19      588.67      666.49     35.38 o
   5   1  19      120.07      124.19     23.82 o
   6   1  19       40.25       73.71     30.20 o
   7   1  19        0.28      -54.07     27.03 o
   8   1  19      299.74      229.07     38.54 o
   9   1  19      378.08      424.51     45.82 o
  10   1  19        0.21       13.57     37.31 o
  11   1  19       17.24       43.32     43.96 o
 -12   2  19      767.51      619.76     91.27 o
 -11   2  19       98.35      127.42     61.45 o
 -10   2  19      152.82      145.72    117.12 o
  -9   2  19     2647.20     2781.32    108.38 o
  -8   2  19     3246.22     3312.73    103.92 o
  -7   2  19      745.65      763.77     52.82 o
  -6   2  19       54.02       51.94     22.04 o
  -5   2  19       44.83       19.16     26.37 o
  -4   2  19      916.54      890.78     44.49 o
  -3   2  19      781.97      834.92     41.95 o
  -2   2  19      422.87      521.14     33.99 o
  -1   2  19        0.81        6.39     23.51 o
   0   2  19     2702.84     2786.87     63.52 o
   1   2  19       78.46       97.63     21.81 o
   2   2  19     1632.86     1465.50     60.60 o
   3   2  19      316.34      375.39     30.94 o
   4   2  19      221.35      203.71     27.38 o
   5   2  19     1155.03     1252.37     52.11 o
   6   2  19     2466.39     2409.88     64.78 o
   7   2  19     5634.76     5607.48    109.22 o
   8   2  19     1136.74     1038.63     50.21 o
   9   2  19     1970.68     1942.16     78.42 o
  10   2  19       25.09       24.65     36.52 o
  11   2  19      523.93      601.38     73.00 o
 -11   3  19     1579.21     1291.73    177.61 o
 -10   3  19      242.54      248.14     46.25 o
  -9   3  19     1457.06     1472.58    105.61 o
  -8   3  19      875.35      782.47     63.39 o
  -7   3  19     1846.34     1995.16     81.75 o
  -6   3  19      189.14      152.45     36.09 o
  -5   3  19       64.63       46.35     23.82 o
  -4   3  19       23.23       -6.83     29.39 o
  -3   3  19     1403.93     1365.29     89.46 o
  -2   3  19      220.44      190.87     46.31 o
  -1   3  19      168.47      201.01     27.39 o
   0   3  19      542.98      502.52     34.85 o
   1   3  19       12.79       17.26     16.24 o
   2   3  19     2554.48     2395.94     57.04 o
   3   3  19      427.71      419.68     32.43 o
   4   3  19      149.33      167.23     26.30 o
   5   3  19       13.54       13.38     23.21 o
   6   3  19       16.84       25.43     25.09 o
   7   3  19      502.85      501.61     44.80 o
   8   3  19      891.35      935.75     56.13 o
   9   3  19       20.33        5.11     35.14 o
  10   3  19       78.05       63.15     39.52 o
  11   3  19      241.65      213.80     45.53 o
 -11   4  19      121.04      151.85     47.97 o
 -10   4  19     1694.11     1512.27     92.62 o
  -9   4  19       18.74        2.90     43.33 o
  -8   4  19       27.15      -26.78     41.66 o
  -7   4  19      391.52      396.76     60.18 o
  -6   4  19      320.50      301.01     35.20 o
  -5   4  19       86.58       82.81     35.69 o
  -4   4  19      727.35      755.06     52.11 o
  -3   4  19        5.14      -44.68     22.34 o
  -2   4  19      465.81      579.74     57.33 o
  -1   4  19      119.36      138.61     37.84 o
   0   4  19      721.55      805.86     43.83 o
   1   4  19      777.98      802.46     51.39 o
   2   4  19        0.10      -21.27     25.31 o
   3   4  19       18.61       25.87     23.92 o
   4   4  19      376.41      374.43     31.14 o
   5   4  19      310.64      297.37     35.07 o
   6   4  19      102.06       63.15     26.64 o
   7   4  19       22.42       29.76     30.38 o
   8   4  19      784.61      717.00     52.48 o
   9   4  19      461.55      388.44     47.18 o
  10   4  19        7.30      -45.38     50.62 o
 -11   5  19      308.04      358.41     63.79 o
 -10   5  19       42.83       81.10    108.05 o
  -9   5  19      219.75      188.73     55.33 o
  -8   5  19       53.30      -23.30     43.28 o
  -7   5  19      358.99      248.06     59.55 o
  -6   5  19      479.71      389.52     48.46 o
  -5   5  19       30.28      -18.13     35.14 o
  -4   5  19     1786.27     1752.92     75.58 o
  -3   5  19       13.47       17.16     73.74 o
  -2   5  19      182.20      150.51     55.99 o
  -1   5  19        0.11       40.62     49.04 o
   0   5  19      501.69      527.68     51.53 o
   1   5  19     1333.99     1402.73     84.28 o
   2   5  19      138.62      130.00     30.73 o
   3   5  19      286.95      344.54     35.20 o
   4   5  19     1307.07     1309.14     46.78 o
   5   5  19      689.55      682.63     44.35 o
   6   5  19       31.01       30.75     34.24 o
   7   5  19       33.94       70.91     32.06 o
   8   5  19      230.83      293.21     44.53 o
   9   5  19       25.51      -46.35     36.21 o
  10   5  19       22.66        6.72     40.18 o
 -10   6  19      145.75      163.71    107.77 o
  -9   6  19       41.60       64.13     51.45 o
  -8   6  19        4.41       81.68     55.67 o
  -7   6  19       24.92       28.99     42.70 o
  -6   6  19        9.79        2.69     57.11 o
  -5   6  19       64.46      120.21     42.58 o
  -4   6  19      114.17      134.10     43.74 o
  -3   6  19      574.01      560.90     54.46 o
  -2   6  19       37.57        9.40     35.57 o
  -1   6  19      644.48      572.36     59.18 o
   0   6  19      606.07      396.10     53.21 o
   1   6  19       25.45       45.60     46.13 o
   2   6  19       22.00       84.13     34.79 o
   3   6  19       67.71      137.13     31.19 o
   4   6  19      108.19      108.47     39.43 o
   5   6  19       31.30       15.65     36.50 o
   6   6  19       15.25       10.53     33.84 o
   7   6  19      201.20      220.23     39.79 o
   8   6  19       18.27       81.34     45.39 o
   9   6  19      627.57      622.29     66.93 o
  -9   7  19      178.97      203.71    109.69 o
  -8   7  19        1.89       12.16     45.34 o
  -7   7  19       25.91      -27.83     86.24 o
  -6   7  19       13.32       -9.53     42.15 o
  -5   7  19       41.98       89.14     42.98 o
  -4   7  19       54.43       79.24     42.38 o
  -3   7  19      611.85      547.09     56.51 o
  -2   7  19      276.61      269.33     45.08 o
  -1   7  19        0.77       -5.90     38.11 o
   0   7  19      464.96      475.64     48.52 o
   1   7  19      996.32      988.77     66.09 o
   2   7  19     1317.08     1324.33     70.01 o
   3   7  19     1402.22     1281.88     68.27 o
   4   7  19       79.13      100.00     42.04 o
   5   7  19      151.40      125.03     43.13 o
   6   7  19       57.10       90.74     37.75 o
   7   7  19       31.18       52.31     42.01 o
   8   7  19      213.36      289.22     58.79 o
  -8   8  19      113.56      103.69     52.85 o
  -7   8  19       58.75       73.25     47.40 o
  -6   8  19        0.02      -22.04     44.03 o
  -5   8  19      443.16      355.04     55.57 o
  -4   8  19        0.02      -16.10     52.77 o
  -3   8  19       64.14       29.45     45.68 o
  -2   8  19      284.37      267.42     50.21 o
  -1   8  19      420.20      424.80     46.69 o
   0   8  19       74.08       78.56     49.03 o
   1   8  19      138.39      153.52     53.59 o
   2   8  19       78.41       95.58     49.09 o
   3   8  19       25.65       48.94     72.06 o
   4   8  19        3.51      116.19     71.47 o
   5   8  19      224.13      227.90     62.52 o
   6   8  19      253.88      226.62     51.53 o
   7   8  19      297.64      336.25     51.55 o
  -6   9  19       38.26       97.38     50.26 o
  -5   9  19       21.74       10.65     48.28 o
  -4   9  19      147.62       45.37     48.01 o
  -3   9  19      119.47       68.19     47.08 o
  -2   9  19        9.10       18.54     43.70 o
  -1   9  19      125.72       67.67     54.60 o
   0   9  19       42.39       71.97     56.26 o
   1   9  19      471.37      530.95     64.48 o
   2   9  19       98.19        6.35     77.52 o
   3   9  19      633.10      618.99     90.79 o
   4   9  19        0.60      -33.03     76.27 o
   5   9  19        8.15        9.90     74.25 o
   6   9  19       15.29       -0.20     54.75 o
  -4  10  19       82.66       20.51     53.63 o
  -3  10  19        2.69       19.15     47.59 o
  -2  10  19      300.26      316.62     65.83 o
  -1  10  19       23.66       70.17     68.36 o
   0  10  19       99.52      115.40     52.87 o
   1  10  19      569.88      748.82    220.28 o
   2  10  19      546.08      535.56     95.75 o
   3  10  19        0.06     -106.67    117.11 o
 -12   0  20      411.23      290.92    107.29 o
 -11   0  20        3.80       34.82     82.20 o
 -10   0  20      222.85      138.10     88.13 o
  -9   0  20     1625.99     1791.07    174.63 o
  -8   0  20      172.02      366.43     94.34 o
  -7   0  20       34.06       36.06     21.71 o
  -6   0  20       11.57       -1.98     31.27 o
  -5   0  20      902.83     1059.86     84.17 o
  -4   0  20     2236.62     2107.79    117.15 o
  -3   0  20    10958.20    10823.67    237.30 o
  -2   0  20      547.18      507.16     76.74 o
  -1   0  20       17.44       17.43     41.98 o
   0   0  20    12334.06    12454.83    326.13 o
   1   0  20     3623.98     3737.29    104.94 o
   2   0  20     9159.54     8818.02    245.03 o
   3   0  20      327.25      267.23     42.01 o
   4   0  20       44.64       53.67     36.64 o
   5   0  20      840.32      865.50     55.40 o
   6   0  20       64.11       73.19     34.42 o
   7   0  20       11.74       -9.54     48.09 o
   8   0  20      302.04      264.22     64.47 o
   9   0  20       51.04       -8.15     55.92 o
  10   0  20      347.84      410.21     75.86 o
  11   0  20       72.31       16.27     51.94 o
 -12   1  20      123.33      142.24     66.17 o
 -11   1  20       47.36       20.14     55.64 o
 -10   1  20      201.43      137.03     72.03 o
  -9   1  20        1.50       12.61     51.37 o
  -8   1  20       18.69       27.04     20.79 o
  -7   1  20      463.15      479.76     43.29 o
  -6   1  20     2074.80     2045.91     58.78 o
  -5   1  20     1753.45     1782.03     65.57 o
  -4   1  20     5336.60     5470.18    127.08 o
  -3   1  20      990.08      960.61     38.08 o
  -2   1  20      843.62      834.34     43.06 o
  -1   1  20      659.93      669.12     41.88 o
   0   1  20     1124.55     1139.51     39.93 o
   1   1  20     2138.20     2027.54     50.62 o
   2   1  20     4212.65     4068.32     89.39 o
   3   1  20     1086.27     1052.24     38.98 o
   4   1  20     1149.10     1234.00     48.85 o
   5   1  20      557.39      567.83     32.01 o
   6   1  20      310.67      357.57     32.48 o
   7   1  20      431.55      492.51     49.64 o
   8   1  20      289.54      255.55     46.04 o
   9   1  20      706.83      686.52     51.98 o
  10   1  20       75.88      101.37     39.24 o
  11   1  20       56.80       78.44     42.00 o
 -12   2  20        8.29      -96.98     71.12 o
 -11   2  20      258.63      149.25     67.27 o
 -10   2  20      670.99      605.56     82.75 o
  -9   2  20      247.17      244.42     41.24 o
  -8   2  20      208.70      185.84     36.07 o
  -7   2  20        3.52      -23.11     30.97 o
  -6   2  20      441.35      471.32     33.57 o
  -5   2  20      543.93      590.91     42.58 o
  -4   2  20      514.73      504.07     53.29 o
  -3   2  20      145.51      118.18     42.33 o
  -2   2  20     2363.11     2449.41    172.08 o
  -1   2  20      176.37      147.88     28.89 o
   0   2  20     1058.91     1068.53     43.30 o
   1   2  20      489.04      508.48     28.76 o
   2   2  20      315.67      315.74     30.49 o
   3   2  20      698.11      777.13     38.74 o
   4   2  20        0.62        2.66     23.00 o
   5   2  20      415.05      378.91     29.71 o
   6   2  20      172.99      192.54     30.21 o
   7   2  20      497.64      496.54     44.17 o
   8   2  20        0.12      -11.03     30.86 o
   9   2  20       56.29       77.14     34.15 o
  10   2  20      556.12      514.67     50.09 o
  11   2  20        6.48      -22.84     39.40 o
 -11   3  20      111.95      -19.01     78.67 o
 -10   3  20      569.14      517.54     55.76 o
  -9   3  20      178.86      177.05     46.42 o
  -8   3  20      220.94      222.33     49.42 o
  -7   3  20      522.81      440.92     46.98 o
  -6   3  20      779.08      845.38     42.51 o
  -5   3  20      681.74      698.56     38.77 o
  -4   3  20       73.18       66.52     34.19 o
  -3   3  20       88.33       75.50     35.57 o
  -2   3  20       63.24       18.15     44.10 o
  -1   3  20        3.05      -10.74     42.89 o
   0   3  20       20.93       34.36     31.93 o
   1   3  20     1058.07     1076.21     43.88 o
   2   3  20      742.47      720.60     34.79 o
   3   3  20      715.89      686.57     44.25 o
   4   3  20       85.00       82.72     25.82 o
   5   3  20        0.50       24.16     24.14 o
   6   3  20     3119.63     3257.85     77.50 o
   7   3  20      844.37      816.81     46.40 o
   8   3  20      560.27      517.03     42.68 o
   9   3  20      832.79      869.44     67.98 o
  10   3  20      521.46      619.39     61.16 o
 -11   4  20       15.69       20.25     75.46 o
 -10   4  20       10.14        8.13     45.74 o
  -9   4  20      534.44      537.98    102.09 o
  -8   4  20      929.87      934.72     79.01 o
  -7   4  20       79.16       38.82     45.39 o
  -6   4  20       93.20       91.70     31.46 o
  -5   4  20     1535.70     1613.38     73.20 o
  -4   4  20      878.58      881.87     56.74 o
  -3   4  20      572.49      555.99     60.83 o
  -2   4  20      397.12      494.86     58.29 o
  -1   4  20      894.09      967.65     49.66 o
   0   4  20        4.47       14.64     40.29 o
   1   4  20      127.09      112.09     40.17 o
   2   4  20      241.84      214.88     30.78 o
   3   4  20      376.21      346.12     33.45 o
   4   4  20       56.40       90.29     26.55 o
   5   4  20      272.11      306.93     36.49 o
   6   4  20      342.92      331.17     36.49 o
   7   4  20      352.46      308.14     37.94 o
   8   4  20       50.08       31.12     33.01 o
   9   4  20      687.15      634.83     53.39 o
  10   4  20      101.65      121.71     42.48 o
 -10   5  20       92.67      105.74     53.55 o
  -9   5  20      266.49      204.91     54.80 o
  -8   5  20        2.18       32.98     72.01 o
  -7   5  20      151.22       70.95     50.09 o
  -6   5  20      203.04      199.25     49.20 o
  -5   5  20      108.38       96.34     38.73 o
  -4   5  20     2943.11     2859.40     94.45 o
  -3   5  20       25.42       88.46     41.98 o
  -2   5  20       21.28       13.59     51.71 o
  -1   5  20      327.83      290.12     46.86 o
   0   5  20     1184.55     1181.00     64.81 o
   1   5  20       25.07       57.86     44.56 o
   2   5  20     1496.26     1427.10     52.32 o
   3   5  20      559.44      466.44     37.17 o
   4   5  20     6895.54     7178.17    125.24 o
   5   5  20      615.00      570.82     52.00 o
   6   5  20      345.33      423.85     40.19 o
   7   5  20        6.35      -33.98     37.49 o
   8   5  20      255.11      258.38     39.52 o
   9   5  20       68.39       22.54     40.01 o
  10   5  20       48.65       36.40     41.72 o
 -10   6  20       45.77       35.31     53.92 o
  -9   6  20      379.91      394.84     69.70 o
  -8   6  20        0.77       31.69     50.23 o
  -7   6  20       39.34       77.11     43.43 o
  -6   6  20        3.82       53.92     41.06 o
  -5   6  20       66.44       91.49     43.43 o
  -4   6  20       26.89       14.33     40.09 o
  -3   6  20       23.43       10.72     40.55 o
  -2   6  20     1525.16     1560.05     68.79 o
  -1   6  20      110.49      142.49     57.64 o
   0   6  20       11.16       25.89     46.24 o
   1   6  20        2.73       -5.20     43.95 o
   2   6  20       78.51       66.10     44.31 o
   3   6  20       19.40      -41.52     29.21 o
   4   6  20       10.69        2.51     37.23 o
   5   6  20      114.05      101.93     43.79 o
   6   6  20       73.61       37.28     39.97 o
   7   6  20       24.84      117.84     41.85 o
   8   6  20       64.68      117.41     38.81 o
   9   6  20       90.40      103.48     44.23 o
  -9   7  20      503.84      581.87     80.67 o
  -8   7  20      179.21      210.10     53.35 o
  -7   7  20       44.18        5.33     49.71 o
  -6   7  20       73.20       79.68     44.38 o
  -5   7  20       11.01      107.36     43.80 o
  -4   7  20      335.50      318.70     51.34 o
  -3   7  20       24.71       10.77     57.74 o
  -2   7  20      260.63      231.70     45.16 o
  -1   7  20       22.74      -26.27     81.19 o
   0   7  20       75.01       -9.09     47.52 o
   1   7  20      857.87      802.73     64.13 o
   2   7  20      144.54       51.42     45.81 o
   3   7  20       25.25       77.86     42.73 o
   4   7  20      238.99      210.62     44.33 o
   5   7  20       49.73       43.69     43.12 o
   6   7  20        9.80       28.07     42.34 o
   7   7  20      304.06      304.69     48.37 o
   8   7  20        9.97      -14.84     51.03 o
  -7   8  20      221.23      237.97     63.24 o
  -6   8  20       38.93       74.01     48.47 o
  -5   8  20       22.39       -2.96     53.59 o
  -4   8  20      208.89       82.06     47.67 o
  -3   8  20      218.36      286.82     49.39 o
  -2   8  20      238.56      207.66     47.71 o
  -1   8  20        6.49       11.06     41.87 o
   0   8  20      167.32      221.68     56.93 o
   1   8  20        9.56       23.82     51.06 o
   2   8  20       36.25       61.30     54.43 o
   3   8  20       22.90      -89.04     67.95 o
   4   8  20       42.14       -5.85     71.73 o
   5   8  20        1.51      -44.74     65.59 o
   6   8  20       47.27       38.40     64.19 o
   7   8  20        0.53       43.86     46.25 o
  -6   9  20       13.93       -7.78     47.68 o
  -5   9  20      128.84       59.12     49.22 o
  -4   9  20       51.75      137.91     50.76 o
  -3   9  20      275.57      282.24     52.76 o
  -2   9  20        0.10        8.66     44.51 o
  -1   9  20      772.85      699.20     69.39 o
   0   9  20      119.05      132.07     62.57 o
   1   9  20        0.13      -24.15     51.53 o
   2   9  20      463.03      323.53     83.81 o
   3   9  20      687.39      601.94     87.97 o
   4   9  20      316.72      368.62    119.41 o
   5   9  20       57.75       76.40     75.88 o
  -3  10  20      221.45      166.11     62.27 o
  -2  10  20      137.23      153.37     65.99 o
  -1  10  20      190.85      239.02     62.05 o
   0  10  20        5.57      -25.31     51.90 o
   1  10  20        4.17       18.61     89.83 o
   2  10  20       32.78       99.87     87.81 o
 -11   1  21      138.32      231.22    126.22 o
 -10   1  21        0.38       12.61     53.47 o
  -9   1  21      136.43      131.16    109.29 o
  -8   1  21       13.08       18.79     22.43 o
  -7   1  21      106.08       97.59     22.19 o
  -6   1  21       17.37       26.55     23.58 o
  -5   1  21       24.68      102.20     45.98 o
  -4   1  21        0.47       19.01     43.59 o
  -3   1  21       58.86       53.08     31.80 o
  -2   1  21     2047.42     1973.62    116.22 o
  -1   1  21     6184.10     6209.36    132.64 o
   0   1  21       57.12       43.60     25.22 o
   1   1  21     9739.09     9835.02    139.25 o
   2   1  21        5.20       17.87     24.70 o
   3   1  21       67.63       64.37     24.73 o
   4   1  21      102.48      114.37     25.81 o
   5   1  21      224.88      203.44     27.07 o
   6   1  21      423.13      471.07     35.86 o
   7   1  21       45.31       11.63     37.19 o
   8   1  21       26.36      -34.82     39.36 o
   9   1  21      486.68      459.87     55.66 o
  10   1  21      505.89      429.19     49.82 o
  11   1  21      139.01      209.87     58.60 o
 -11   2  21      574.59      514.59     83.31 o
 -10   2  21     1385.96     1350.28    113.09 o
  -9   2  21       23.06       40.77     32.16 o
  -8   2  21     2188.02     2206.18     85.33 o
  -7   2  21      198.07      248.76     40.46 o
  -6   2  21        0.31       42.32     22.85 o
  -5   2  21       78.80       72.90     80.91 o
  -4   2  21        5.64        1.70     36.42 o
  -3   2  21      128.17      213.86     40.35 o
  -2   2  21     2181.58     2085.56     88.58 o
  -1   2  21       76.04      154.83     49.61 o
   0   2  21      485.41      444.85     34.46 o
   1   2  21      116.75       31.72     32.10 o
   2   2  21       33.49       38.88     20.18 o
   3   2  21       98.81       96.82     25.77 o
   4   2  21        6.98        6.90     24.35 o
   5   2  21      118.47      190.23     28.01 o
   6   2  21      424.45      414.26     35.75 o
   7   2  21      949.65      976.85     55.81 o
   8   2  21     2379.68     2207.94     77.53 o
   9   2  21      535.20      469.69     43.83 o
  10   2  21        0.25        2.57     37.12 o
 -11   3  21       68.61      167.28    101.29 o
 -10   3  21       42.62       33.08     39.84 o
  -9   3  21        5.72       12.86     39.67 o
  -8   3  21      375.39      482.63     88.59 o
  -7   3  21      659.00      683.59     65.82 o
  -6   3  21      446.53      499.22     35.26 o
  -5   3  21       54.89       48.03     33.55 o
  -4   3  21     1093.68     1133.21     60.26 o
  -3   3  21       37.11       49.47     37.47 o
  -2   3  21      506.13      508.12     56.54 o
  -1   3  21      132.47       53.08     48.02 o
   0   3  21       50.46       21.38     45.32 o
   1   3  21       14.19       11.75     22.31 o
   2   3  21        0.57       12.76     27.47 o
   3   3  21       12.11       -2.25     25.35 o
   4   3  21      575.86      600.00     35.53 o
   5   3  21      547.90      591.57     34.63 o
   6   3  21      863.91      977.03     47.33 o
   7   3  21     1863.80     2030.19     74.54 o
   8   3  21       21.95       65.30     33.43 o
   9   3  21       55.84       55.15     34.37 o
  10   3  21       25.14       42.92     40.78 o
 -11   4  21        0.43       42.19     63.99 o
 -10   4  21       14.81        9.96     43.49 o
  -9   4  21       61.33      110.72     49.17 o
  -8   4  21        3.82        9.73     43.97 o
  -7   4  21      691.20      583.04     69.04 o
  -6   4  21      239.84      220.11     49.83 o
  -5   4  21       68.22       91.30     37.93 o
  -4   4  21       29.54        9.64     35.91 o
  -3   4  21      889.87      870.43     72.58 o
  -2   4  21     1439.32     1492.61     80.21 o
  -1   4  21     2511.68     2383.00    206.51 o
   0   4  21     1392.33     1330.97     64.38 o
   1   4  21     1455.54     1542.16     59.80 o
   2   4  21      156.40      207.87     32.02 o
   3   4  21       94.48      117.88     30.33 o
   4   4  21        6.71       18.77     28.44 o
   5   4  21      664.46      613.34     42.42 o
   6   4  21     1771.55     1862.18     81.19 o
   7   4  21       69.33       82.39     36.60 o
   8   4  21        1.37      -43.73     31.26 o
   9   4  21      126.05      149.50     37.61 o
  10   4  21      160.89      133.99     40.10 o
 -10   5  21        0.63       29.82     76.08 o
  -9   5  21       27.46      100.67    108.99 o
  -8   5  21      317.99      190.95     56.79 o
  -7   5  21      646.22      626.36     75.15 o
  -6   5  21        4.22       39.07     38.76 o
  -5   5  21        1.00       10.10     40.31 o
  -4   5  21      340.93      400.06     50.69 o
  -3   5  21     2344.42     2413.74     88.76 o
  -2   5  21     5157.06     5314.37    155.94 o
  -1   5  21      792.05      866.14     73.64 o
   0   5  21      588.57      530.27     53.43 o
   1   5  21     6223.39     6213.53    144.18 o
   2   5  21     5686.36     5849.13    123.92 o
   3   5  21     6870.27     6939.49    123.32 o
   4   5  21       77.03      128.55     31.25 o
   5   5  21       12.54      -13.62     34.19 o
   6   5  21       18.29       35.77     36.57 o
   7   5  21      278.93      278.31     40.58 o
   8   5  21      152.75      165.84     38.81 o
   9   5  21        1.83       58.40     37.09 o
  -9   6  21      844.52      884.81     97.55 o
  -8   6  21       29.95       12.45     52.29 o
  -7   6  21        2.58       20.26     44.01 o
  -6   6  21       17.88        2.64     38.97 o
  -5   6  21      149.44      157.93     44.90 o
  -4   6  21       45.37       73.98     43.13 o
  -3   6  21      981.19      743.07     59.94 o
  -2   6  21      302.18      246.30     43.36 o
  -1   6  21      101.24       95.47     55.63 o
   0   6  21      414.57      411.80     53.26 o
   1   6  21       31.17      112.29     46.02 o
   2   6  21      646.42      682.37     56.65 o
   3   6  21      877.51      807.08     48.73 o
   4   6  21      100.33      102.19     39.30 o
   5   6  21        0.12      -74.50     37.25 o
   6   6  21       61.11      155.27     47.43 o
   7   6  21       62.72       59.26     50.59 o
   8   6  21      215.59      198.18     47.12 o
  -8   7  21       29.47       14.11     47.65 o
  -7   7  21       96.48      155.21     48.26 o
  -6   7  21      104.89      150.91     58.22 o
  -5   7  21       44.15       34.43     44.91 o
  -4   7  21       82.53      106.40     63.46 o
  -3   7  21       17.61      -31.81     42.01 o
  -2   7  21      402.43      368.09     48.28 o
  -1   7  21      122.11       72.03     53.00 o
   0   7  21        1.30        5.40     48.99 o
   1   7  21      258.58      265.45     53.26 o
   2   7  21     1865.56     1866.69     83.27 o
   3   7  21      233.04      237.26     48.02 o
   4   7  21      330.59      262.50     58.21 o
   5   7  21      298.68      312.22     47.69 o
   6   7  21      281.48      346.29     59.18 o
   7   7  21      331.28      481.21     66.65 o
   8   7  21      655.52      759.10     62.24 o
  -7   8  21      189.14      197.38     53.98 o
  -6   8  21       55.60       41.59     47.97 o
  -5   8  21        4.54        6.41     45.29 o
  -4   8  21       25.93       29.90     65.30 o
  -3   8  21        1.37       -4.28     44.12 o
  -2   8  21      101.15      149.51     46.19 o
  -1   8  21       14.23      107.44     44.92 o
   0   8  21        0.20      -65.75     51.01 o
   1   8  21        3.65       55.88     52.00 o
   2   8  21       17.46       43.22     48.89 o
   3   8  21        1.93       23.14     70.64 o
   4   8  21       25.36       -9.74    129.89 o
   5   8  21       48.32       96.86     54.95 o
   6   8  21        1.70       -8.80     51.67 o
  -5   9  21        1.78       -1.73     50.15 o
  -4   9  21      325.43      319.84     60.69 o
  -3   9  21      125.30      223.40     51.43 o
  -2   9  21       38.96      -15.22     62.42 o
  -1   9  21       17.30       16.34     55.31 o
   0   9  21       13.02       23.49     55.87 o
   1   9  21        0.05       -0.25     52.25 o
   2   9  21      290.47      153.03    112.37 o
   3   9  21       33.83       -6.13     78.21 o
   4   9  21      457.64      572.91     95.09 o
  -2  10  21      133.30      171.80     71.09 o
  -1  10  21       22.50      -20.98     57.44 o
   0  10  21       99.05      -55.26     57.48 o
   1  10  21        0.02      -94.85     86.37 o
 -11   0  22      210.51      100.83     94.49 o
 -10   0  22      730.31      467.66    116.58 o
  -9   0  22      155.10      223.58     90.44 o
  -8   0  22      388.21      467.01    101.36 o
  -7   0  22      516.43      480.52     36.03 o
  -6   0  22       89.42       37.25     76.91 o
  -5   0  22        9.83      -21.70     68.11 o
  -4   0  22     2111.76     2144.67    168.31 o
  -3   0  22      400.41      436.51     49.57 o
  -2   0  22     1613.11     1587.77     96.07 o
  -1   0  22      241.49      296.74     55.31 o
   0   0  22     6828.44     7018.29    208.73 o
   1   0  22     2778.06     2892.97     94.98 o
   2   0  22      135.72       63.36     50.63 o
   3   0  22        0.00       -0.62     37.99 o
   4   0  22      667.17      599.75     54.57 o
   5   0  22       98.43      148.67     40.84 o
   6   0  22       21.26       20.30     34.84 o
   7   0  22        4.47      -32.17     52.00 o
   8   0  22       76.12       50.50     57.53 o
   9   0  22       29.89       95.58     61.07 o
  10   0  22       69.56      157.54     70.11 o
 -11   1  22       45.17       47.36     63.51 o
 -10   1  22      108.56      184.05     64.65 o
  -9   1  22      125.48      150.58     62.61 o
  -8   1  22     1580.68     1509.02     67.66 o
  -7   1  22      177.06      148.44     28.88 o
  -6   1  22     2538.12     2738.58    252.50 o
  -5   1  22      200.16      138.31     51.03 o
  -4   1  22      781.26      820.60     68.69 o
  -3   1  22     1227.69     1230.37     52.41 o
  -2   1  22      327.08      342.36     38.28 o
  -1   1  22       51.38       81.51     32.92 o
   0   1  22        3.06       52.42     41.23 o
   1   1  22      214.85      183.82     28.34 o
   2   1  22      200.16      164.33     25.54 o
   3   1  22      269.44      292.93     29.87 o
   4   1  22        9.34        3.28     24.85 o
   5   1  22        0.03      -10.90     29.61 o
   6   1  22      391.13      389.75     40.96 o
   7   1  22        0.28      -22.05     37.04 o
   8   1  22      179.63      171.06     47.08 o
   9   1  22      491.18      475.05     78.15 o
  10   1  22      147.37      165.42     49.27 o
 -11   2  22        0.60      -32.86     83.61 o
 -10   2  22      408.03      470.45     80.59 o
  -9   2  22      264.85      233.46     38.91 o
  -8   2  22     1721.87     1782.63    142.30 o
  -7   2  22        5.48       -8.05     33.09 o
  -6   2  22      172.34      162.85     29.01 o
  -5   2  22     1000.28      896.81     71.21 o
  -4   2  22      267.23      302.90     43.77 o
  -3   2  22       53.92       35.86     39.86 o
  -2   2  22      525.59      409.57     54.13 o
  -1   2  22      104.62      158.21     48.46 o
   0   2  22     1651.95     1604.48     71.81 o
   1   2  22        2.91        7.41     43.56 o
   2   2  22      826.88      826.44     40.54 o
   3   2  22      354.11      347.01     31.69 o
   4   2  22      128.44       94.93     27.29 o
   5   2  22      165.57      134.44     26.55 o
   6   2  22       24.30       38.03     28.96 o
   7   2  22      389.07      290.08     40.93 o
   8   2  22       11.68      -32.61     33.51 o
   9   2  22      490.66      491.80     49.79 o
  10   2  22       56.37       68.26     40.85 o
 -11   3  22      188.90      161.92    104.23 o
 -10   3  22      642.69      776.63     95.95 o
  -9   3  22      232.26      263.81     51.34 o
  -8   3  22       63.13       92.07     48.27 o
  -7   3  22      923.63      901.06    136.47 o
  -6   3  22      910.85      936.05     65.76 o
  -5   3  22       22.10       35.24     35.11 o
  -4   3  22     4583.37     4630.57    122.19 o
  -3   3  22      257.29      268.00     44.50 o
  -2   3  22       96.69       59.06     51.17 o
  -1   3  22       15.84       29.76     59.42 o
   0   3  22      655.22      580.33     59.54 o
   1   3  22      244.45      273.84     35.56 o
   2   3  22       49.11       39.01     28.11 o
   3   3  22       57.16       68.44     29.80 o
   4   3  22      690.55      717.94     37.92 o
   5   3  22       19.03      -26.72     24.50 o
   6   3  22      476.65      512.32     39.86 o
   7   3  22      240.03      266.88     42.18 o
   8   3  22      131.74      182.14     40.51 o
   9   3  22      189.62      214.45     39.66 o
  10   3  22      320.76      357.73     44.28 o
 -10   4  22      159.68      168.50     81.01 o
  -9   4  22        2.31       -9.41     59.79 o
  -8   4  22       78.16      132.76     50.63 o
  -7   4  22      467.23      526.03     60.13 o
  -6   4  22      433.64      448.90     58.31 o
  -5   4  22      599.42      604.70     52.60 o
  -4   4  22      745.01      834.20     71.15 o
  -3   4  22       14.33       41.40     47.76 o
  -2   4  22      961.93      942.88     79.43 o
  -1   4  22      330.81      301.01     58.32 o
   0   4  22       44.59       56.90     43.21 o
   1   4  22      694.29      701.93     55.18 o
   2   4  22      581.22      621.88     45.91 o
   3   4  22      127.69      178.00     32.36 o
   4   4  22      428.29      406.49     36.54 o
   5   4  22      558.19      594.85     46.03 o
   6   4  22      543.44      625.73     44.34 o
   7   4  22      977.01     1044.05     60.28 o
   8   4  22      171.82      179.56     42.98 o
   9   4  22      113.73       79.87     36.76 o
 -10   5  22        0.25       14.66     50.90 o
  -9   5  22      196.36      145.01     54.48 o
  -8   5  22      181.20      104.72     54.58 o
  -7   5  22       42.31       53.85     48.83 o
  -6   5  22     1173.19     1208.78    103.23 o
  -5   5  22       16.60       57.25     37.06 o
  -4   5  22     2167.85     1838.33     80.22 o
  -3   5  22     2516.64     2294.32    151.56 o
  -2   5  22        8.70      -32.62    105.60 o
  -1   5  22       25.11       40.09     53.73 o
   0   5  22      330.58      299.86     68.87 o
   1   5  22     1164.45     1060.30     65.11 o
   2   5  22     2447.30     2507.31    112.97 o
   3   5  22      204.55      207.09     33.35 o
   4   5  22      802.94      848.62     44.74 o
   5   5  22        0.00      -42.13     34.62 o
   6   5  22      252.17      205.65     42.32 o
   7   5  22      165.51      197.48     48.89 o
   8   5  22       55.15       54.60     40.27 o
   9   5  22       59.33       31.60     38.62 o
  -9   6  22       55.14       49.63     53.45 o
  -8   6  22      200.32      209.26     63.61 o
  -7   6  22      234.95      193.45     47.47 o
  -6   6  22        0.80        9.29     42.00 o
  -5   6  22      440.63      374.64     84.73 o
  -4   6  22      810.87      799.33     63.67 o
  -3   6  22      123.50       44.18     42.97 o
  -2   6  22      602.39      604.30     52.27 o
  -1   6  22        7.31      -12.58     50.06 o
   0   6  22      120.36       97.17     46.86 o
   1   6  22       40.44       75.14     48.16 o
   2   6  22       94.90       39.45     45.82 o
   3   6  22      250.04      211.97     47.20 o
   4   6  22      261.41      228.84     43.64 o
   5   6  22       39.19       36.40     39.35 o
   6   6  22      248.72      207.09     45.25 o
   7   6  22      294.32      290.21     52.54 o
   8   6  22      287.88      317.47     57.69 o
  -8   7  22        0.39        0.65     43.24 o
  -7   7  22      540.41      667.60     64.29 o
  -6   7  22        0.38       26.62     48.02 o
  -5   7  22        9.86        8.53     44.77 o
  -4   7  22      284.81      233.45     51.47 o
  -3   7  22        0.16       -1.00     44.93 o
  -2   7  22      115.07       47.44     42.01 o
  -1   7  22        1.17       52.95     44.05 o
   0   7  22       17.91       39.20     50.25 o
   1   7  22        5.04       53.09     58.38 o
   2   7  22       48.82       52.61     49.60 o
   3   7  22      294.04      270.52     51.31 o
   4   7  22       56.05       14.05     64.09 o
   5   7  22       42.42       33.89     51.38 o
   6   7  22       66.54      116.67     44.79 o
   7   7  22        5.75       11.58     47.77 o
  -7   8  22        5.63      -50.04     62.64 o
  -6   8  22       38.16       49.97     47.02 o
  -5   8  22        0.05       37.37     46.94 o
  -4   8  22       55.34       19.18     47.45 o
  -3   8  22      110.24       67.67     60.68 o
  -2   8  22      466.41      495.32     63.03 o
  -1   8  22       35.59       50.20     59.49 o
   0   8  22       54.31       69.67     52.85 o
   1   8  22      230.50      276.50     63.20 o
   2   8  22       28.69       31.94     66.20 o
   3   8  22      387.34      282.38     84.09 o
   4   8  22       40.04       43.49     72.15 o
   5   8  22        0.56      -10.99     73.91 o
   6   8  22       18.67       13.00     54.42 o
  -5   9  22       20.91       26.14     51.84 o
  -4   9  22        1.13       43.68     51.18 o
  -3   9  22      106.87      184.65     52.08 o
  -2   9  22        0.01      -10.59     56.09 o
  -1   9  22        5.32      -45.83     55.12 o
   0   9  22       91.29       75.73     57.42 o
   1   9  22     1263.37     1416.62     92.00 o
   2   9  22      174.78      223.74    134.31 o
   3   9  22       14.31      -61.24     79.11 o
   4   9  22       74.92       83.30     81.14 o
 -11   1  23       60.72       43.34     67.51 o
 -10   1  23        1.25       71.16     63.70 o
  -9   1  23       34.29       54.47     58.10 o
  -8   1  23        2.28      -11.91     30.55 o
  -7   1  23      723.97      803.68     34.97 o
  -6   1  23      274.81      261.04     61.41 o
  -5   1  23      206.05      320.37     62.78 o
  -4   1  23      213.57      189.15     51.96 o
  -3   1  23      883.63      884.30     48.32 o
  -2   1  23     1811.37     1973.87    123.41 o
  -1   1  23     2267.74     2247.00     79.01 o
   0   1  23      520.27      532.27     44.88 o
   1   1  23      579.14      519.50     39.87 o
   2   1  23     2591.23     2702.58     68.18 o
   3   1  23     1949.89     2167.18     63.15 o
   4   1  23        2.61       -2.10     30.70 o
   5   1  23      276.99      287.93     32.18 o
   6   1  23       37.28       23.41     43.33 o
   7   1  23        0.18      -53.68     45.73 o
   8   1  23      266.96      242.70     47.86 o
   9   1  23       34.10       -9.44     42.58 o
  10   1  23       70.15       23.22     46.33 o
 -11   2  23      219.88      296.59    108.33 o
 -10   2  23      108.96      101.44     92.52 o
  -9   2  23      280.31      313.51     41.24 o
  -8   2  23     1222.22     1232.30     68.66 o
  -7   2  23     3038.30     3056.65    119.55 o
  -6   2  23      622.18      601.45     49.50 o
  -5   2  23     1355.40     1510.61     87.77 o
  -4   2  23        5.53       22.78     39.94 o
  -3   2  23      266.12      215.67     46.05 o
  -2   2  23       48.70       61.84     46.92 o
  -1   2  23       13.74       10.99     45.82 o
   0   2  23      223.24      239.80     36.17 o
   1   2  23       12.18      -54.15     29.09 o
   2   2  23      210.10      187.40     31.11 o
   3   2  23      597.37      570.07     38.32 o
   4   2  23      491.70      607.29     36.31 o
   5   2  23      208.16      242.01     29.99 o
   6   2  23      929.25      938.39     47.54 o
   7   2  23      334.28      323.68     42.54 o
   8   2  23      403.09      403.71     47.14 o
   9   2  23        2.84       53.53     45.24 o
  10   2  23       31.13        5.09     45.90 o
 -10   3  23        6.29      -29.08     81.38 o
  -9   3  23      493.45      433.78     60.30 o
  -8   3  23       34.31       33.63     46.67 o
  -7   3  23       78.82       56.91     41.94 o
  -6   3  23      716.36      626.31     60.36 o
  -5   3  23      487.60      504.62     64.38 o
  -4   3  23      454.22      415.66     48.49 o
  -3   3  23       54.32       23.06     40.25 o
  -2   3  23      309.72      206.22     55.42 o
  -1   3  23       34.20       27.73     49.36 o
   0   3  23       10.86       30.93     39.86 o
   1   3  23      549.47      531.09     55.95 o
   2   3  23      902.96      873.11     42.28 o
   3   3  23       12.66       22.18     28.98 o
   4   3  23      523.38      483.04     38.10 o
   5   3  23      176.01      183.27     29.40 o
   6   3  23        5.90       69.19     31.30 o
   7   3  23      117.67      152.63     39.49 o
   8   3  23       40.94        1.09     36.10 o
   9   3  23        4.58       33.73     38.91 o
  10   3  23        0.27       -7.21     39.64 o
 -10   4  23      190.33      246.85     57.87 o
  -9   4  23       65.75      124.38     51.96 o
  -8   4  23      395.47      371.23     72.03 o
  -7   4  23       61.71       97.63     45.71 o
  -6   4  23       72.80       93.81     49.01 o
  -5   4  23       64.20      124.79     40.96 o
  -4   4  23      153.11      127.18     52.41 o
  -3   4  23      321.65      315.43     59.41 o
  -2   4  23       52.47       25.50     51.15 o
  -1   4  23      330.27      348.11     60.78 o
   0   4  23       61.11       74.77     44.08 o
   1   4  23      823.08      819.66     58.30 o
   2   4  23      523.76      544.43     61.56 o
   3   4  23      372.13      410.84     40.32 o
   4   4  23      462.11      477.70     37.25 o
   5   4  23     1139.80     1311.62    112.15 o
   6   4  23       43.58       91.08     42.41 o
   7   4  23     1093.66     1047.66     62.79 o
   8   4  23       89.87      126.18     41.24 o
   9   4  23        0.07       37.55     39.15 o
  -9   5  23      386.26      409.32     67.56 o
  -8   5  23        0.19       47.16     48.88 o
  -7   5  23      217.26      227.68     54.47 o
  -6   5  23      104.97      155.13     43.51 o
  -5   5  23       62.82       68.93     41.81 o
  -4   5  23       20.38       35.49     40.29 o
  -3   5  23      169.58      217.38     57.85 o
  -2   5  23      109.59       98.21     56.55 o
  -1   5  23      713.61      771.95     97.26 o
   0   5  23       94.68       75.66     46.48 o
   1   5  23        2.52        1.54     43.61 o
   2   5  23       45.07       15.94     44.74 o
   3   5  23      444.54      431.59     42.80 o
   4   5  23      519.45      447.48     38.52 o
   5   5  23        3.36      -57.42     36.19 o
   6   5  23       24.98        6.12     37.57 o
   7   5  23       28.95      -27.18     46.34 o
   8   5  23      197.20      226.41     52.63 o
   9   5  23       74.57       43.92     43.08 o
  -9   6  23       74.04      129.52     59.52 o
  -8   6  23      511.40      556.68     70.40 o
  -7   6  23      277.79      272.79     51.67 o
  -6   6  23       57.76       23.53     47.46 o
  -5   6  23     1200.64     1211.52     73.03 o
  -4   6  23      102.56      133.19     44.97 o
  -3   6  23      129.15      122.21     44.31 o
  -2   6  23       30.53      -10.07     66.01 o
  -1   6  23      458.92      461.65     66.76 o
   0   6  23      734.31      680.00     60.76 o
   1   6  23      117.31      144.91     59.82 o
   2   6  23      105.81      121.82     85.56 o
   3   6  23      175.12      130.26     47.28 o
   4   6  23       16.69       56.18     47.89 o
   5   6  23      436.15      479.47     50.39 o
   6   6  23        9.31       31.23     40.29 o
   7   6  23        1.63        0.11     47.10 o
   8   6  23       75.43       98.17     52.45 o
  -8   7  23      327.59      301.77     54.11 o
  -7   7  23      182.89      194.03     52.57 o
  -6   7  23     1776.08     1639.18     99.48 o
  -5   7  23      501.60      592.61     61.68 o
  -4   7  23      723.10      655.10     63.23 o
  -3   7  23        4.08      -29.53     44.10 o
  -2   7  23      115.07      204.63     59.04 o
  -1   7  23      198.51      182.61     50.30 o
   0   7  23       61.89      160.80     72.89 o
   1   7  23        1.42       -0.19     49.94 o
   2   7  23       56.99      -20.47     47.07 o
   3   7  23      460.06      450.36     64.63 o
   4   7  23       72.99      138.92     97.19 o
   5   7  23       72.38       25.60     88.31 o
   6   7  23      464.38      681.01     84.07 o
   7   7  23        4.76       58.48     77.62 o
  -6   8  23       26.46       12.16     48.64 o
  -5   8  23      445.93      306.98     57.58 o
  -4   8  23        8.80       31.15     48.80 o
  -3   8  23      489.11      351.69     67.17 o
  -2   8  23       32.99      -21.82     42.49 o
  -1   8  23      163.26      103.18     47.65 o
   0   8  23        2.79      -13.20     58.69 o
   1   8  23        3.82       58.96     54.65 o
   2   8  23        0.35        9.84     51.31 o
   3   8  23        6.73      -21.16     85.22 o
   4   8  23        2.22       46.27    111.62 o
   5   8  23       92.76       68.64     73.19 o
  -4   9  23       60.37       85.46     54.46 o
  -3   9  23      210.20      342.54     55.61 o
  -2   9  23      524.14      591.69     77.94 o
  -1   9  23        1.58      -13.74     56.80 o
   0   9  23      385.90      367.69     74.87 o
   1   9  23        7.18      -46.34     57.85 o
   2   9  23        2.47       75.71     82.48 o
   3   9  23      164.01       99.95     80.52 o
 -11   0  24      151.23       28.67     92.00 o
 -10   0  24       24.64      -32.41     82.83 o
  -9   0  24      191.73      195.98     91.62 o
  -8   0  24       30.51       24.04     34.41 o
  -7   0  24      103.28       65.35     47.25 o
  -6   0  24      280.85      266.08     90.31 o
  -5   0  24     4423.91     4921.01    267.10 o
  -4   0  24       16.53      109.25     80.07 o
  -3   0  24    11622.46    11981.27    375.36 o
  -2   0  24        0.10      -27.19     74.78 o
  -1   0  24       21.61       64.98     86.49 o
   0   0  24       24.34       98.74     52.54 o
   1   0  24        6.85       15.06     38.09 o
   2   0  24      683.38      664.17     55.38 o
   3   0  24      377.79      373.10     50.05 o
   4   0  24        5.23       15.49     39.68 o
   5   0  24      245.32      215.01     45.05 o
   6   0  24      738.43      959.48     75.68 o
   7   0  24     1172.99     1023.40     92.68 o
   8   0  24       31.87       54.42     58.11 o
   9   0  24      146.16      118.14     65.25 o
  10   0  24      493.53      603.92     91.18 o
 -11   1  24      104.34      139.38     67.40 o
 -10   1  24      259.10      250.53     74.14 o
  -9   1  24      477.34      485.70     97.54 o
  -8   1  24       34.48       12.14     32.54 o
  -7   1  24      590.83      574.75     53.01 o
  -6   1  24     1144.18     1157.58     96.53 o
  -5   1  24       82.11       54.01     54.99 o
  -4   1  24      324.60      352.82     66.49 o
  -3   1  24        1.55       63.13     38.71 o
  -2   1  24      111.40      213.01     50.55 o
  -1   1  24      140.44      110.06     48.52 o
   0   1  24      108.24       68.68     35.34 o
   1   1  24      355.58      379.83     38.47 o
   2   1  24      477.84      456.62     36.16 o
   3   1  24      120.42       99.24     30.84 o
   4   1  24      316.97      357.28     44.79 o
   5   1  24       57.62       44.01     28.52 o
   6   1  24      394.06      374.69     39.64 o
   7   1  24      106.08      126.23     44.21 o
   8   1  24      191.61      185.07     47.10 o
   9   1  24       57.86       27.32     44.66 o
  10   1  24       63.14       91.06     48.98 o
 -10   2  24       39.18       34.92     86.32 o
  -9   2  24      216.72      182.86     44.13 o
  -8   2  24      200.01      183.79     41.39 o
  -7   2  24       77.61       81.37     27.45 o
  -6   2  24       73.17       35.01     34.96 o
  -5   2  24     2508.86     2529.58    115.15 o
  -4   2  24      295.84      341.16     47.85 o
  -3   2  24      652.15      711.56     56.90 o
  -2   2  24      960.65      823.15     82.21 o
  -1   2  24      310.09      256.89     53.63 o
   0   2  24      412.27      379.74     62.32 o
   1   2  24      155.05      133.58     33.14 o
   2   2  24      532.87      510.51     37.29 o
   3   2  24       41.20       21.38     28.91 o
   4   2  24       50.16       69.97     30.45 o
   5   2  24      181.28      194.51     29.93 o
   6   2  24      590.43      672.85     43.37 o
   7   2  24      691.56      542.13     50.16 o
   8   2  24        2.71       23.99     36.27 o
   9   2  24        1.35      -45.41     44.08 o
  10   2  24      272.02      243.72     54.68 o
 -10   3  24      298.78      332.89     53.02 o
  -9   3  24      365.66      288.75     55.40 o
  -8   3  24      759.05      727.89     74.36 o
  -7   3  24     1641.24     1482.94     92.88 o
  -6   3  24     1601.85     1562.55    112.62 o
  -5   3  24      179.35      156.63     93.40 o
  -4   3  24      208.44      145.12     43.49 o
  -3   3  24      562.30      527.26     51.64 o
  -2   3  24        7.26        4.26     52.15 o
  -1   3  24       45.29       16.59     52.09 o
   0   3  24       92.30       84.98     66.08 o
   1   3  24      472.43      486.04     49.59 o
   2   3  24      127.68       78.53     35.08 o
   3   3  24      168.40      152.53     31.69 o
   4   3  24      560.02      549.78     39.40 o
   5   3  24      215.72      190.74     32.75 o
   6   3  24      315.13      352.02     38.49 o
   7   3  24        3.09        4.25     36.77 o
   8   3  24      113.56      104.28     40.28 o
   9   3  24      282.66      178.69     48.83 o
 -10   4  24      372.91      339.89     61.22 o
  -9   4  24      725.21      580.25     71.75 o
  -8   4  24       23.56       55.60     51.07 o
  -7   4  24        2.52       -7.95     42.62 o
  -6   4  24       27.80      -12.70     46.93 o
  -5   4  24     1400.13     1450.67     87.50 o
  -4   4  24      217.95      164.11     57.47 o
  -3   4  24       93.87       32.90     53.38 o
  -2   4  24        8.60      -18.70     52.59 o
  -1   4  24        0.18       15.48     51.26 o
   0   4  24      896.11     1115.85     76.98 o
   1   4  24      463.91      474.99     70.23 o
   2   4  24     1017.14      997.61     62.55 o
   3   4  24      335.83      355.71     36.48 o
   4   4  24       11.13       -0.52     29.39 o
   5   4  24      844.55      762.40     51.09 o
   6   4  24     1159.27     1116.56     69.77 o
   7   4  24        9.06       35.30     56.28 o
   8   4  24     1659.09     1525.16     74.56 o
   9   4  24        6.18       -3.37     57.32 o
  -9   5  24       46.10        8.12     52.86 o
  -8   5  24      176.48      208.64     77.19 o
  -7   5  24        9.88       31.23     49.60 o
  -6   5  24      164.01      204.80     46.42 o
  -5   5  24      400.44      360.66     51.87 o
  -4   5  24      276.22      317.31     49.61 o
  -3   5  24        1.90      -14.33     51.49 o
  -2   5  24      304.01      264.72     60.66 o
  -1   5  24     2826.99     2680.48    111.00 o
   0   5  24      197.61      197.86     54.67 o
   1   5  24       19.99      -14.16     44.39 o
   2   5  24     1135.59     1126.17     67.24 o
   3   5  24      574.62      448.90     75.66 o
   4   5  24        8.50      -45.88     33.17 o
   5   5  24      202.23      219.33     44.34 o
   6   5  24      345.44      371.52     46.88 o
   7   5  24        0.47       33.27     47.03 o
   8   5  24      156.11      194.73     53.56 o
  -8   6  24       33.12      -21.12     51.41 o
  -7   6  24      333.59      255.90     67.05 o
  -6   6  24      102.36      155.02     46.83 o
  -5   6  24        3.60        9.87     44.45 o
  -4   6  24      202.57      216.69     50.54 o
  -3   6  24       80.30       49.78     53.08 o
  -2   6  24        3.24       36.07     49.77 o
  -1   6  24      177.10      118.42     58.52 o
   0   6  24     2786.87     2662.29    115.90 o
   1   6  24      178.52      105.02     70.05 o
   2   6  24        8.40       37.66     46.27 o
   3   6  24       66.83       10.48     45.27 o
   4   6  24       37.87        3.58     62.24 o
   5   6  24      121.40      113.12     51.77 o
   6   6  24      158.96      198.92     45.81 o
   7   6  24      101.53       70.08     49.49 o
  -7   7  24      216.13      242.12     54.34 o
  -6   7  24       60.71      136.28     50.45 o
  -5   7  24        5.17      -23.55     45.28 o
  -4   7  24        0.01       51.52     49.52 o
  -3   7  24       68.11       83.17     47.59 o
  -2   7  24       41.75       70.30     44.70 o
  -1   7  24       46.86        5.73     45.34 o
   0   7  24       48.31       31.32     59.31 o
   1   7  24       66.86      -26.44     50.71 o
   2   7  24      125.73      190.47     53.16 o
   3   7  24       49.30      -30.30     45.75 o
   4   7  24       23.98       11.29     70.68 o
   5   7  24       56.65       26.29    115.15 o
   6   7  24       24.85      -17.00     59.50 o
  -6   8  24      134.67      129.85     53.16 o
  -5   8  24        9.87      -85.63     48.07 o
  -4   8  24      243.10      163.97     53.99 o
  -3   8  24       21.63       27.96     49.27 o
  -2   8  24        7.39      -24.27     43.36 o
  -1   8  24        0.37      -66.40     47.80 o
   0   8  24      326.12      369.36     71.62 o
   1   8  24       10.37       40.65     54.25 o
   2   8  24       89.80       75.26     52.67 o
   3   8  24      144.72       15.54     75.47 o
   4   8  24      194.41      197.36     77.78 o
   5   8  24       79.87       12.46     73.41 o
  -3   9  24      110.16      120.88     68.73 o
  -2   9  24       58.15       95.74     49.72 o
  -1   9  24      385.18      632.39     93.42 o
   0   9  24        0.04     -102.61     91.21 o
   1   9  24      651.11      751.45     94.52 o
   2   9  24        1.21      -38.67     81.22 o
 -10   1  25        8.78        1.98     65.28 o
  -9   1  25      277.71      298.20     94.44 o
  -8   1  25       23.72       30.65     35.99 o
  -7   1  25      521.84      469.31     51.37 o
  -6   1  25        0.02      -19.95     52.58 o
  -5   1  25      653.67      670.62    153.98 o
  -4   1  25      127.73      132.55     59.96 o
  -3   1  25        3.23       36.35     37.75 o
  -2   1  25     1303.12     1430.10     75.27 o
  -1   1  25       64.03       50.24     47.79 o
   0   1  25      135.15      217.19     50.63 o
   1   1  25       34.51       22.76     31.30 o
   2   1  25      182.69      201.92     32.51 o
   3   1  25      302.32      338.85     35.83 o
   4   1  25       16.84       16.62     29.44 o
   5   1  25       62.10       37.52     38.11 o
   6   1  25       13.71      -34.23     36.18 o
   7   1  25      316.58      352.90     50.79 o
   8   1  25      132.45      139.21     47.32 o
   9   1  25      490.22      527.85     60.44 o
 -10   2  25       65.85      -26.18     88.90 o
  -9   2  25       87.51       36.56     78.07 o
  -8   2  25      158.49      186.12     43.72 o
  -7   2  25       43.18       13.60     37.35 o
  -6   2  25      370.73      360.72     48.40 o
  -5   2  25      313.61      346.83     67.79 o
  -4   2  25      357.98      399.60     50.48 o
  -3   2  25      259.29      314.73     49.14 o
  -2   2  25      181.55      134.66     53.36 o
  -1   2  25      119.95      211.80     54.79 o
   0   2  25      201.98      210.36     52.67 o
   1   2  25      315.33      377.76     38.87 o
   2   2  25     1005.56     1021.20     44.82 o
   3   2  25      172.57      111.63     31.11 o
   4   2  25      901.63     1014.92     46.60 o
   5   2  25     2273.27     2432.67     68.30 o
   6   2  25      647.57      583.62     42.19 o
   7   2  25        1.38       26.63     35.74 o
   8   2  25      350.57      384.67     56.56 o
   9   2  25        0.01        4.70     46.22 o
 -10   3  25      123.42      105.31     46.40 o
  -9   3  25      981.81      861.36     75.39 o
  -8   3  25       72.00      108.94     53.31 o
  -7   3  25     1173.77      872.26     79.55 o
  -6   3  25        3.91       -4.53     43.64 o
  -5   3  25      341.03      354.21     91.47 o
  -4   3  25      142.92      159.69     55.20 o
  -3   3  25      161.92      191.21     44.87 o
  -2   3  25        0.31       26.41     59.77 o
  -1   3  25     1110.28     1158.67     91.36 o
   0   3  25       75.52       67.60     51.24 o
   1   3  25     1730.78     1690.99     71.00 o
   2   3  25      402.62      323.06     47.85 o
   3   3  25      319.98      299.24     36.42 o
   4   3  25        5.60      -21.52     29.65 o
   5   3  25      190.87      268.12     35.29 o
   6   3  25       34.37       23.47     35.30 o
   7   3  25       24.63      -30.82     36.37 o
   8   3  25        6.16        6.34     41.35 o
   9   3  25       53.49        5.29     68.84 o
  -9   4  25     1296.01     1162.55     91.02 o
  -8   4  25        8.60       36.77     95.91 o
  -7   4  25        1.88      -10.69     69.55 o
  -6   4  25       18.33      -57.61     45.67 o
  -5   4  25      386.68      344.88     56.35 o
  -4   4  25       41.77       21.63     60.35 o
  -3   4  25      494.16      370.43     64.49 o
  -2   4  25       53.51       31.15     53.09 o
  -1   4  25       23.61      -38.99     83.02 o
   0   4  25     2756.24     2694.03    111.29 o
   1   4  25       18.19       66.20     59.76 o
   2   4  25     1357.49     1301.84     68.73 o
   3   4  25      197.50      106.34     44.57 o
   4   4  25      232.22      297.57     40.22 o
   5   4  25       30.46       23.63     37.25 o
   6   4  25       22.67        8.62     37.64 o
   7   4  25     2958.53     2953.01    106.34 o
   8   4  25       11.92       57.21     49.36 o
  -9   5  25       49.13       94.12     58.75 o
  -8   5  25       93.90      134.35     54.07 o
  -7   5  25        2.09      -50.89     75.41 o
  -6   5  25      130.88      119.23     45.39 o
  -5   5  25      216.69      263.03     50.02 o
  -4   5  25      846.80      787.35     64.21 o
  -3   5  25       26.76       -6.49     83.18 o
  -2   5  25       13.06       45.49     97.09 o
  -1   5  25        1.67       11.67     54.24 o
   0   5  25      612.85      624.04     68.19 o
   1   5  25      203.63      190.35     48.94 o
   2   5  25       74.95       71.43     47.45 o
   3   5  25        2.34      -11.91     43.31 o
   4   5  25        0.15      -71.37     35.68 o
   5   5  25       35.74       46.74     40.44 o
   6   5  25        5.04       31.48     40.58 o
   7   5  25       99.84      198.11     53.02 o
   8   5  25        1.74       44.11     61.99 o
  -8   6  25      220.22      324.13     68.01 o
  -7   6  25       53.04       18.87     55.43 o
  -6   6  25       10.18       37.39     45.09 o
  -5   6  25       50.21       96.59     47.47 o
  -4   6  25      167.50      210.78     50.22 o
  -3   6  25        0.08       33.83     72.22 o
  -2   6  25       60.72      217.75     81.51 o
  -1   6  25        8.36      -58.84     57.58 o
   0   6  25      437.94      440.05     66.69 o
   1   6  25      414.97      443.13     58.69 o
   2   6  25        0.21       28.14     48.57 o
   3   6  25       21.54        7.49     46.67 o
   4   6  25        3.53      -21.99     63.07 o
   5   6  25       31.03       30.39     49.43 o
   6   6  25       19.81       21.27     60.00 o
   7   6  25        0.81      -54.38     58.63 o
  -7   7  25       31.36       31.10     50.37 o
  -6   7  25        5.84       22.05     48.68 o
  -5   7  25       14.06      -38.94     46.73 o
  -4   7  25     1442.67     1533.45     87.07 o
  -3   7  25     1188.43     1105.78    118.08 o
  -2   7  25       17.80       -9.89     44.49 o
  -1   7  25      517.87      545.00     76.90 o
   0   7  25       60.79       -5.11     59.73 o
   1   7  25       21.61       42.26     52.04 o
   2   7  25        7.10       -0.06     50.77 o
   3   7  25      518.27      466.58     59.82 o
   4   7  25      147.45      139.31     71.37 o
   5   7  25       26.84       -4.40     70.86 o
   6   7  25      127.60       91.62     55.27 o
  -5   8  25      202.85      173.60     55.49 o
  -4   8  25        4.69       -1.61     47.55 o
  -3   8  25      226.17      102.01     54.58 o
  -2   8  25       31.89        0.52     45.89 o
  -1   8  25      233.49      285.37     54.18 o
   0   8  25        0.84      -82.61     62.65 o
   1   8  25      620.43      696.66    118.61 o
   2   8  25      390.67      564.09     64.42 o
   3   8  25        7.40        3.82     77.08 o
   4   8  25       48.55       49.61     75.45 o
  -2   9  25       11.32       69.96     66.62 o
  -1   9  25       12.43        2.20     59.31 o
   0   9  25      270.18      326.43     76.51 o
   1   9  25       69.11       71.43     68.22 o
 -10   0  26      479.67      688.06    136.15 o
  -9   0  26       76.77      148.22     94.16 o
  -8   0  26      409.46      456.89     48.98 o
  -7   0  26      311.25      269.60     71.85 o
  -6   0  26      861.84      690.56    120.41 o
  -5   0  26       68.72       95.93     84.97 o
  -4   0  26     1369.57     1279.77    145.66 o
  -3   0  26     2340.72     2228.01    120.33 o
  -2   0  26     2303.71     2407.84    165.55 o
  -1   0  26      643.54      604.93     70.42 o
   0   0  26     4421.30     4610.95    211.72 o
   1   0  26      244.89      210.24     57.50 o
   2   0  26     2644.76     2783.89    100.19 o
   3   0  26        3.52      -20.63     41.81 o
   4   0  26      293.79      232.43     48.61 o
   5   0  26      391.65      384.16     52.13 o
   6   0  26        8.30       -4.63     39.63 o
   7   0  26      950.74      912.62     91.02 o
   8   0  26      314.95      245.40     73.05 o
   9   0  26        6.71      -21.68     62.51 o
 -10   1  26        1.65        7.94     59.05 o
  -9   1  26      153.34       18.61    111.82 o
  -8   1  26      233.79      196.49    104.78 o
  -7   1  26        8.40      -23.78     36.89 o
  -6   1  26       66.76       24.01     56.54 o
  -5   1  26       42.42        1.71     55.99 o
  -4   1  26     1236.42     1199.02     99.90 o
  -3   1  26       58.43       55.20     41.48 o
  -2   1  26       42.34      179.77     50.67 o
  -1   1  26        1.17      -45.37     44.97 o
   0   1  26        0.15       -0.69     45.59 o
   1   1  26       42.43       99.57     37.71 o
   2   1  26        0.59       -3.45     29.27 o
   3   1  26       68.84       60.91     30.60 o
   4   1  26      858.95      825.80     49.04 o
   5   1  26       42.11        7.97     29.44 o
   6   1  26      607.77      710.23     48.67 o
   7   1  26      324.29      311.27     50.43 o
   8   1  26      317.30      298.26     52.82 o
   9   1  26       59.49       34.82     44.70 o
 -10   2  26       78.68       64.17    101.12 o
  -9   2  26      410.21      398.62     54.31 o
  -8   2  26       89.01      119.82     47.14 o
  -7   2  26      435.39      507.46     60.10 o
  -6   2  26      195.84      174.79     63.69 o
  -5   2  26        3.11      -68.26    148.99 o
  -4   2  26      193.34      147.49     47.98 o
  -3   2  26     1229.95     1123.03     67.14 o
  -2   2  26      333.16      307.15     60.84 o
  -1   2  26      254.69      213.24     54.67 o
   0   2  26     2196.16     2042.82     93.70 o
   1   2  26      129.94      102.76     49.67 o
   2   2  26      568.94      533.11     43.74 o
   3   2  26      400.27      429.85     37.63 o
   4   2  26       63.35       35.19     31.14 o
   5   2  26       13.03       65.12     31.78 o
   6   2  26        7.22       24.50     36.00 o
   7   2  26       18.56       37.75     44.87 o
   8   2  26      343.16      296.96     53.13 o
   9   2  26       14.77      -13.28     52.59 o
  -9   3  26      330.57      259.19     69.12 o
  -8   3  26        7.14      -15.22     47.79 o
  -7   3  26       15.90       32.42     50.02 o
  -6   3  26     1297.76     1262.67    103.54 o
  -5   3  26      186.21      110.27     78.42 o
  -4   3  26      299.61      355.55     59.99 o
  -3   3  26      328.37      452.14     63.23 o
  -2   3  26      615.09      672.15     65.52 o
  -1   3  26        5.78       23.02     52.20 o
   0   3  26      406.86      398.00     57.93 o
   1   3  26       71.77       77.05     42.13 o
   2   3  26        0.45       39.81     46.47 o
   3   3  26      724.02      778.06     51.26 o
   4   3  26     2308.81     2271.25     72.98 o
   5   3  26       41.34      -16.82     31.13 o
   6   3  26     1113.25     1163.41     60.66 o
   7   3  26       65.52       32.34     45.37 o
   8   3  26      147.01      164.00     51.89 o
  -9   4  26       59.64      -23.22     95.08 o
  -8   4  26      102.27       61.81     54.15 o
  -7   4  26       63.30       80.38     92.72 o
  -6   4  26        8.57      -38.78     79.40 o
  -5   4  26      423.39      473.23     54.84 o
  -4   4  26      758.58      723.67     73.55 o
  -3   4  26       44.08       41.13     62.43 o
  -2   4  26       37.57        5.83     63.44 o
  -1   4  26      106.66      135.97     56.55 o
   0   4  26      721.54      677.29     93.34 o
   1   4  26      469.56      516.10     64.91 o
   2   4  26      335.12      358.12     56.14 o
   3   4  26        9.42      -19.77     42.87 o
   4   4  26      124.07      125.90     38.80 o
   5   4  26        0.82      -38.13     36.49 o
   6   4  26      809.96      832.60     69.72 o
   7   4  26        8.16      -16.03     73.02 o
   8   4  26      190.78      177.34     53.57 o
  -8   5  26        1.28       55.52     54.57 o
  -7   5  26        4.18        2.18     53.50 o
  -6   5  26       40.04       46.66     43.36 o
  -5   5  26      631.58      624.23     83.67 o
  -4   5  26        3.66      -59.67     40.68 o
  -3   5  26      197.03      146.49     60.22 o
  -2   5  26      442.14      410.55     67.80 o
  -1   5  26       41.40       10.29     56.91 o
   0   5  26        0.85       30.65     53.99 o
   1   5  26      912.97     1003.46     66.43 o
   2   5  26      384.13      335.27     54.27 o
   3   5  26      376.38      360.87     61.35 o
   4   5  26      235.37      204.77     47.56 o
   5   5  26      247.49      215.71     52.02 o
   6   5  26      341.85      274.95     60.62 o
   7   5  26        0.54       25.06     47.49 o
  -7   6  26      174.47      179.20     52.02 o
  -6   6  26       43.45       14.00     45.18 o
  -5   6  26      139.17       33.75     47.51 o
  -4   6  26       46.65       12.50     44.21 o
  -3   6  26       60.92       12.71     44.04 o
  -2   6  26       14.38       52.22     54.28 o
  -1   6  26      511.90      643.30     76.16 o
   0   6  26       79.62      -18.70     57.25 o
   1   6  26        8.81       -8.43     49.06 o
   2   6  26      751.37      737.48     66.21 o
   3   6  26       74.39        4.58     48.39 o
   4   6  26       52.82      114.94     69.34 o
   5   6  26        4.63      -40.58    106.82 o
   6   6  26       12.63      -11.74     50.62 o
  -6   7  26       24.38       -2.11     53.98 o
  -5   7  26       65.52      -21.30     49.84 o
  -4   7  26       53.51       -2.47     56.91 o
  -3   7  26      139.83       85.08     61.41 o
  -2   7  26      109.51       87.39     46.85 o
  -1   7  26       43.71        7.03    138.91 o
   0   7  26        4.50       68.66     68.71 o
   1   7  26       89.92       55.00     54.80 o
   2   7  26      188.58      172.41     98.02 o
   3   7  26      115.33        5.78     54.98 o
   4   7  26       34.55      -20.17     69.54 o
   5   7  26       51.15       95.27     80.69 o
  -4   8  26      232.98      179.41     58.07 o
  -3   8  26       35.88       36.01     50.33 o
  -2   8  26       62.46       -3.67     46.83 o
  -1   8  26       61.97       42.95     48.48 o
   0   8  26      358.62      538.46    104.24 o
   1   8  26      332.61      363.59    102.29 o
   2   8  26       27.32       66.66     62.07 o
   3   8  26      186.45      238.47     85.09 o
 -10   1  27        1.52      -71.15     58.88 o
  -9   1  27       89.53       58.77     32.44 o
  -8   1  27       35.60       77.24     38.61 o
  -7   1  27      934.38      920.07     67.58 o
  -6   1  27       29.24      -25.50     56.66 o
  -5   1  27        7.85       40.50     60.86 o
  -4   1  27      385.02      394.18     73.93 o
  -3   1  27       18.60       30.15     58.00 o
  -2   1  27      106.21       94.67     59.17 o
  -1   1  27        2.33       -1.24     47.56 o
   0   1  27        0.09      -17.57     46.98 o
   1   1  27     2846.59     3135.58     95.43 o
   2   1  27      231.38      228.74     52.40 o
   3   1  27       92.32       56.82     31.65 o
   4   1  27      221.56      245.35     35.89 o
   5   1  27      197.86      254.14     58.04 o
   6   1  27       41.69       26.52     36.00 o
   7   1  27     1253.54     1280.08     75.05 o
   8   1  27      298.57      306.59     55.44 o
   9   1  27      226.87      135.19     69.65 o
  -9   2  27      255.24      195.14     93.40 o
  -8   2  27      375.70      330.34     56.11 o
  -7   2  27       29.50       28.67     48.57 o
  -6   2  27      215.44      254.28     69.58 o
  -5   2  27      583.70      487.06     77.81 o
  -4   2  27      181.60      195.05     80.23 o
  -3   2  27        2.64       42.86     44.40 o
  -2   2  27      872.97      927.90     69.93 o
  -1   2  27       61.09       50.62     50.00 o
   0   2  27     1405.14     1360.71     79.10 o
   1   2  27       33.54       28.64     46.92 o
   2   2  27      112.84      107.61     42.74 o
   3   2  27        9.33       -3.11     30.34 o
   4   2  27        7.90       25.99     31.44 o
   5   2  27      231.64      231.54     36.20 o
   6   2  27      699.96      778.00     58.12 o
   7   2  27      348.17      277.19     51.97 o
   8   2  27       44.92       56.57     47.23 o
  -9   3  27       93.49      113.10     51.54 o
  -8   3  27      123.84      118.94     53.00 o
  -7   3  27       65.50      128.16     52.84 o
  -6   3  27       71.34       24.06     49.40 o
  -5   3  27        3.59     -118.21     88.17 o
  -4   3  27       35.90       40.85     57.24 o
  -3   3  27      207.53      260.24     79.87 o
  -2   3  27        9.39       -1.75     52.37 o
  -1   3  27     3450.30     3592.07    125.78 o
   0   3  27       40.90       51.98     50.91 o
   1   3  27      186.82      158.85     80.26 o
   2   3  27      369.82      374.74     50.25 o
   3   3  27     2317.47     2507.43     90.90 o
   4   3  27      117.80      134.06     34.85 o
   5   3  27      210.49      203.76     35.59 o
   6   3  27      194.23      189.70     41.81 o
   7   3  27       30.20      -14.03     45.38 o
   8   3  27      103.98       41.66     53.57 o
  -9   4  27      204.46      252.05    120.74 o
  -8   4  27       15.85       25.62     53.42 o
  -7   4  27       52.86       58.51     54.18 o
  -6   4  27        5.15       46.87     54.73 o
  -5   4  27      129.90      140.66     64.25 o
  -4   4  27      156.55      147.26     58.85 o
  -3   4  27      108.28       31.98     57.10 o
  -2   4  27      436.16      354.53     74.18 o
  -1   4  27        0.05       36.49     55.95 o
   0   4  27       47.83      -48.04     68.73 o
   1   4  27       38.54       53.57     83.67 o
   2   4  27      304.74      349.14     53.78 o
   3   4  27       78.06      101.38     46.73 o
   4   4  27        5.86      -31.35     56.17 o
   5   4  27      241.89      251.13     44.58 o
   6   4  27       42.78       62.92     40.05 o
   7   4  27      447.79      485.82     60.56 o
  -8   5  27        0.26        6.89     73.48 o
  -7   5  27       26.96      -35.13     56.42 o
  -6   5  27        2.00       -9.89     46.42 o
  -5   5  27      102.19       85.53     64.89 o
  -4   5  27      773.06      662.05     79.86 o
  -3   5  27       10.49       -8.05     61.38 o
  -2   5  27       25.26      -29.29     66.67 o
  -1   5  27       99.57       87.84     58.39 o
   0   5  27       17.98       64.99     61.72 o
   1   5  27       20.59       83.08     62.05 o
   2   5  27      305.82      249.62     53.31 o
   3   5  27        0.19      -21.32     44.28 o
   4   5  27      214.87      299.69     50.16 o
   5   5  27      335.47      425.50     65.58 o
   6   5  27       19.36       68.08     49.60 o
   7   5  27      188.75      199.82     55.21 o
  -7   6  27        0.54      -56.56     51.90 o
  -6   6  27       25.20      -15.06     69.01 o
  -5   6  27      182.68      151.71     51.91 o
  -4   6  27       39.86      -67.13     43.85 o
  -3   6  27      228.24      184.62     50.49 o
  -2   6  27       39.44       42.42     67.55 o
  -1   6  27      228.77      118.24    119.08 o
   0   6  27      662.38      625.72     89.62 o
   1   6  27       75.96      160.03     60.70 o
   2   6  27       51.81        9.73     51.68 o
   3   6  27       16.42        1.84     49.91 o
   4   6  27       25.28      -57.34     68.07 o
   5   6  27       46.12      148.94     86.19 o
   6   6  27      296.31      313.88     57.38 o
  -5   7  27      127.72       90.94     68.90 o
  -4   7  27     1208.72     1121.09    103.69 o
  -3   7  27        4.46       31.00     48.87 o
  -2   7  27     1043.26      740.61     62.54 o
  -1   7  27     1313.41     1175.65    118.15 o
   0   7  27      182.28      150.13     69.37 o
   1   7  27      505.39      639.47     77.69 o
   2   7  27      349.94      332.23     60.49 o
   3   7  27      146.60      224.71     56.04 o
   4   7  27      170.99       84.46     92.87 o
  -3   8  27       54.86       -9.95     50.18 o
  -2   8  27        6.29       19.40     51.61 o
  -1   8  27        4.11       24.88     60.97 o
   0   8  27        1.53      -73.34     99.09 o
   1   8  27        2.77       19.38     62.89 o
   2   8  27       34.19       -6.66     56.69 o
  -9   0  28     1682.87     1622.88    186.62 o
  -8   0  28      244.15      298.88     47.72 o
  -7   0  28      128.22       77.57     87.11 o
  -6   0  28       25.89       30.11     85.34 o
  -5   0  28        8.85      -22.08     85.87 o
  -4   0  28      338.10      242.29     99.63 o
  -3   0  28        7.81      -57.14     88.17 o
  -2   0  28      137.60      186.97     89.15 o
  -1   0  28        5.83       44.02     85.05 o
   0   0  28     2140.85     1740.03    142.11 o
   1   0  28       49.64       99.32     53.88 o
   2   0  28       83.93       73.90     51.75 o
   3   0  28       38.19       27.96     43.98 o
   4   0  28       17.14       20.45     44.73 o
   5   0  28     4627.99     5449.61    153.36 o
   6   0  28      577.25      556.59     58.02 o
   7   0  28     1317.79     1049.24     99.41 o
   8   0  28      138.09      129.04     71.22 o
  -9   1  28       95.53       74.38     34.32 o
  -8   1  28     1283.34     1341.84     56.72 o
  -7   1  28      138.37      116.38     44.21 o
  -6   1  28      138.35       90.04     87.31 o
  -5   1  28      224.70      258.41     71.57 o
  -4   1  28     1131.11     1172.92    104.78 o
  -3   1  28       80.84       79.50     43.61 o
  -2   1  28      289.29      337.92     66.03 o
  -1   1  28        0.52        9.81     47.61 o
   0   1  28        0.44       52.38     47.37 o
   1   1  28       46.64       15.06     46.36 o
   2   1  28      101.11       70.98     38.44 o
   3   1  28       31.14       22.59     32.29 o
   4   1  28     2242.94     2162.97     68.00 o
   5   1  28      571.85      600.47     43.48 o
   6   1  28       34.88       35.64     36.90 o
   7   1  28      555.85      496.67     59.76 o
   8   1  28      122.66      160.75     51.43 o
  -9   2  28       23.64      -25.93     43.05 o
  -8   2  28      197.08      188.95     54.51 o
  -7   2  28        2.42       74.50     90.86 o
  -6   2  28        1.09      -38.00     92.15 o
  -5   2  28      483.01      570.35    121.55 o
  -4   2  28       27.25       69.60     49.82 o
  -3   2  28       48.81      149.66     59.56 o
  -2   2  28       83.37       -0.75     72.00 o
  -1   2  28        0.36      -39.25     48.27 o
   0   2  28     2093.69     2184.52    100.19 o
   1   2  28       24.47       63.23     48.17 o
   2   2  28      188.29      156.79     43.23 o
   3   2  28      195.39      165.09     39.02 o
   4   2  28      118.83       85.39     34.71 o
   5   2  28       33.73        9.60     35.80 o
   6   2  28       15.00      -44.29     36.88 o
   7   2  28      358.16      378.90     58.56 o
   8   2  28       18.01      -12.41     46.28 o
  -9   3  28       36.10       29.78     51.10 o
  -8   3  28      278.30      278.87    122.43 o
  -7   3  28      944.38      991.33    126.62 o
  -6   3  28     1724.49     1393.88    103.00 o
  -5   3  28       13.83      -12.46     62.37 o
  -4   3  28     1474.46     1524.66    107.78 o
  -3   3  28      419.70      350.68     85.17 o
  -2   3  28      214.48      163.85     60.06 o
  -1   3  28      246.04      317.34     59.95 o
   0   3  28      926.28      961.92     97.32 o
   1   3  28      220.06      229.21     55.31 o
   2   3  28     3403.49     3642.03    107.94 o
   3   3  28      542.46      484.24     53.60 o
   4   3  28     1366.86     1346.90     60.90 o
   5   3  28      111.65       81.25     34.11 o
   6   3  28      371.54      425.41     47.44 o
   7   3  28      529.92      536.21     79.19 o
  -8   4  28      167.81      174.92     63.50 o
  -7   4  28      289.42      317.58     67.01 o
  -6   4  28        6.43      -41.48     53.60 o
  -5   4  28      109.25      254.09     90.94 o
  -4   4  28      273.36      235.15    110.87 o
  -3   4  28       17.40      -14.68     95.95 o
  -2   4  28      403.16      388.92     73.59 o
  -1   4  28      599.31      536.81     70.26 o
   0   4  28       99.65       56.93     54.80 o
   1   4  28        7.12       28.23     51.99 o
   2   4  28        7.37      -22.77     45.71 o
   3   4  28      702.47      739.79     75.63 o
   4   4  28      123.70      121.89     47.05 o
   5   4  28      222.71      193.10     51.56 o
   6   4  28       49.40       61.16     41.97 o
   7   4  28      173.75      213.11     54.52 o
  -7   5  28        1.87       31.37     57.59 o
  -6   5  28       28.13        3.16     44.13 o
  -5   5  28       74.51       87.78     58.98 o
  -4   5  28      627.81      651.50     79.87 o
  -3   5  28        1.60        5.43     60.26 o
  -2   5  28        8.10      -48.01     57.67 o
  -1   5  28      496.07      537.17     72.70 o
   0   5  28      383.67      376.58     66.73 o
   1   5  28       28.03        5.45     54.66 o
   2   5  28        3.75      -41.08     47.34 o
   3   5  28      149.01      105.79     49.70 o
   4   5  28       11.89       17.61     46.36 o
   5   5  28       24.46       55.53     61.40 o
   6   5  28       26.96      -43.23     50.18 o
  -6   6  28       21.65       51.38     48.79 o
  -5   6  28       18.51       55.76     51.36 o
  -4   6  28       61.07       85.63     51.04 o
  -3   6  28        0.78      -56.39     52.26 o
  -2   6  28        0.27      -14.99     52.49 o
  -1   6  28       24.14        7.31     78.11 o
   0   6  28      132.02      229.55     67.47 o
   1   6  28       68.95       92.47     58.95 o
   2   6  28       31.82       60.98     51.73 o
   3   6  28       12.79      -42.22     48.51 o
   4   6  28       66.19       28.18     65.55 o
   5   6  28       74.44       29.82     67.29 o
  -5   7  28       10.02      -50.22     50.41 o
  -4   7  28       58.31      -17.69     52.23 o
  -3   7  28       97.40       91.45     52.04 o
  -2   7  28       19.17       -5.68     45.42 o
  -1   7  28      115.97      136.80    111.58 o
   0   7  28      115.54      195.48     69.14 o
   1   7  28      145.95       80.86     75.83 o
   2   7  28       47.38       43.50     55.08 o
   3   7  28        7.07       -9.55     51.43 o
   4   7  28       20.61       66.00     78.16 o
  -1   8  28       42.12       14.38     64.61 o
   0   8  28        2.35       48.91     69.70 o
  -9   1  29      383.93      383.53     54.38 o
  -8   1  29       32.15       37.62     39.96 o
  -7   1  29      274.35      288.08     50.13 o
  -6   1  29      121.96      124.86     67.50 o
  -5   1  29     2606.68     2784.57    156.41 o
  -4   1  29      305.12      299.94     58.61 o
  -3   1  29        0.34      -38.54     43.19 o
  -2   1  29      656.07      774.91     78.88 o
  -1   1  29     1707.30     2040.07    108.95 o
   0   1  29      322.57      295.34     53.74 o
   1   1  29      289.04      272.76     52.68 o
   2   1  29      152.08      188.10     49.30 o
   3   1  29      125.84      114.33     37.48 o
   4   1  29      412.03      485.92     41.72 o
   5   1  29       92.65       90.68     37.61 o
   6   1  29      146.95      175.60     42.14 o
   7   1  29      195.38      166.64     51.45 o
   8   1  29      128.49      114.56     52.77 o
  -9   2  29       51.28       82.08     47.95 o
  -8   2  29        3.25        3.20     48.72 o
  -7   2  29        7.10        4.70     51.10 o
  -6   2  29      371.31      468.58    125.27 o
  -5   2  29      217.39      256.76    114.31 o
  -4   2  29       82.55       46.67     76.34 o
  -3   2  29      303.30      338.23     51.47 o
  -2   2  29      783.31      837.37     92.21 o
  -1   2  29        0.21      -12.12     76.16 o
   0   2  29     1028.72      983.04     93.29 o
   1   2  29      648.87      639.67     64.62 o
   2   2  29        0.48      -36.48     45.42 o
   3   2  29       32.66      -27.07     41.24 o
   4   2  29      106.08       63.39     35.58 o
   5   2  29      210.98      240.67     44.05 o
   6   2  29      265.21      197.53     43.78 o
   7   2  29        2.17      -38.40     46.25 o
  -8   3  29       85.00       85.72     53.01 o
  -7   3  29      271.24      256.13    104.73 o
  -6   3  29       53.50       49.39     56.40 o
  -5   3  29      525.21      727.91    164.26 o
  -4   3  29       10.86      103.00     90.66 o
  -3   3  29     1014.26      923.59    117.96 o
  -2   3  29        0.76       15.50     55.21 o
  -1   3  29      277.77      236.25     59.47 o
   0   3  29      214.39      301.91     60.04 o
   1   3  29     1861.45     1607.60     89.70 o
   2   3  29      100.31      120.87     54.22 o
   3   3  29        1.43        3.49     44.74 o
   4   3  29      196.12      270.31     49.69 o
   5   3  29      127.93       91.32     39.65 o
   6   3  29       62.48       42.28     41.14 o
   7   3  29       22.90      -29.33     46.74 o
  -8   4  29        3.60        8.57     55.42 o
  -7   4  29      132.66      206.83     64.60 o
  -6   4  29        2.81       58.36    117.87 o
  -5   4  29        0.09       76.11     49.44 o
  -4   4  29        1.42      -21.15     55.95 o
  -3   4  29       45.67       15.99     69.91 o
  -2   4  29       20.15       19.64     59.35 o
  -1   4  29        2.93       33.40     58.98 o
   0   4  29      103.20      122.09     57.57 o
   1   4  29      127.71       29.92     54.31 o
   2   4  29        0.27      -19.15     46.45 o
   3   4  29       49.97       -4.51     46.12 o
   4   4  29       81.80      104.88     47.02 o
   5   4  29       45.78      -39.77     57.11 o
   6   4  29       13.64      -27.15     48.70 o
  -7   5  29      112.34       67.01     64.55 o
  -6   5  29       86.72       40.85     49.86 o
  -5   5  29      200.07      125.36     50.98 o
  -4   5  29       44.65       25.77     47.43 o
  -3   5  29        3.44      -81.40     57.55 o
  -2   5  29      755.59      867.61     83.59 o
  -1   5  29       81.58       73.61     66.74 o
   0   5  29      185.72      139.84     61.56 o
   1   5  29      693.47      805.64     78.78 o
   2   5  29      909.19     1024.21     81.05 o
   3   5  29       45.37       51.68     49.64 o
   4   5  29      107.22      115.35     48.64 o
   5   5  29      174.26      232.70     66.64 o
   6   5  29      694.69     1007.83     87.40 o
  -5   6  29      906.15      767.75     72.52 o
  -4   6  29       22.58      -30.86     53.72 o
  -3   6  29     1006.35      756.77    107.24 o
  -2   6  29       96.46       -7.46     55.10 o
  -1   6  29      107.21       81.87    102.41 o
   0   6  29        2.40       70.38     61.19 o
   1   6  29        2.90       36.94     61.62 o
   2   6  29       75.03      -11.16     61.68 o
   3   6  29       13.35      -34.32     66.51 o
   4   6  29       14.00        0.26     70.24 o
  -4   7  29        8.18      -47.23     50.18 o
  -3   7  29      861.28      875.85    125.69 o
  -2   7  29       27.50       91.90     52.44 o
  -1   7  29      336.20      245.84     71.65 o
   0   7  29      231.72      194.31     73.51 o
   1   7  29      243.94      184.52     74.14 o
   2   7  29      200.50      240.50     67.70 o
  -8   0  30      363.93      360.56    118.00 o
  -7   0  30        2.00      -27.95     95.27 o
  -6   0  30        3.11      -48.25     94.22 o
  -5   0  30     2968.30     3094.29    232.10 o
  -4   0  30       49.41       93.60     97.54 o
  -3   0  30      231.43      267.92    188.41 o
  -2   0  30      551.58      493.15    108.08 o
  -1   0  30      798.72      854.89    120.25 o
   0   0  30      132.19      104.46     84.57 o
   1   0  30       21.34      -30.00     78.56 o
   2   0  30      194.22      204.32     62.62 o
   3   0  30      202.89      150.17     80.81 o
   4   0  30      206.51      179.44     72.95 o
   5   0  30      253.23      206.68     55.43 o
   6   0  30      541.04      536.96     86.00 o
   7   0  30     1357.44     1140.85    106.78 o
  -8   1  30      269.99      276.04     35.58 o
  -7   1  30      349.78      366.71     54.14 o
  -6   1  30     1141.61      997.85    104.58 o
  -5   1  30        1.53      -82.73     74.50 o
  -4   1  30       61.29       56.20     64.49 o
  -3   1  30       75.18       89.49     48.10 o
  -2   1  30      348.52      381.81     70.94 o
  -1   1  30      235.37      364.90    117.27 o
   0   1  30      214.94      219.34     64.77 o
   1   1  30        6.59       41.68     48.78 o
   2   1  30       47.49        5.10     45.80 o
   3   1  30        4.49      -37.95     37.16 o
   4   1  30      320.00      356.44     40.73 o
   5   1  30      208.87      263.24     39.50 o
   6   1  30      807.65      915.48     61.03 o
   7   1  30       26.45       45.80     50.17 o
  -8   2  30        1.01        6.79     49.69 o
  -7   2  30       55.97      107.87     55.08 o
  -6   2  30       35.91     -107.24     94.61 o
  -5   2  30      214.79      116.98    110.34 o
  -4   2  30        6.56       15.49     56.24 o
  -3   2  30     1718.75     1781.70    136.12 o
  -2   2  30       11.92       18.61     60.67 o
  -1   2  30        0.49      -90.39     54.33 o
   0   2  30      893.99      960.13     74.85 o
   1   2  30        0.04       19.33     48.62 o
   2   2  30       12.10       51.35     49.89 o
   3   2  30        7.04       42.38     48.59 o
   4   2  30       15.43      -18.22     42.29 o
   5   2  30      227.28      290.19     40.60 o
   6   2  30       66.46       92.16     41.77 o
   7   2  30        0.32      -11.57     48.05 o
  -8   3  30       40.10       85.02     65.82 o
  -7   3  30      449.22      540.14     99.14 o
  -6   3  30      188.13      130.98     58.50 o
  -5   3  30      575.40      675.08    279.13 o
  -4   3  30      641.38      788.38    138.04 o
  -3   3  30      591.32      716.74     89.10 o
  -2   3  30      215.23      167.93     62.53 o
  -1   3  30      183.99      130.02     88.41 o
   0   3  30      506.12      423.96     63.72 o
   1   3  30      797.65      825.84     72.38 o
   2   3  30      468.04      431.34     62.20 o
   3   3  30      199.10      195.18     50.62 o
   4   3  30       21.00        4.25     45.13 o
   5   3  30        6.84      -35.35     39.89 o
   6   3  30      171.15      159.35     51.30 o
  -7   4  30      342.01      468.51     77.62 o
  -6   4  30        9.58       26.49     62.48 o
  -5   4  30       51.96       43.04     50.52 o
  -4   4  30       86.29       46.48     64.12 o
  -3   4  30        0.60      -90.60     86.21 o
  -2   4  30       90.68       40.28     61.67 o
  -1   4  30       23.14       37.12     63.72 o
   0   4  30      418.58      414.92     68.43 o
   1   4  30        6.00       26.20     55.93 o
   2   4  30      221.13      198.31     59.16 o
   3   4  30        3.84       20.31     64.22 o
   4   4  30       74.62      144.39     48.59 o
   5   4  30       40.14       35.96     74.11 o
   6   4  30      146.12      110.81     56.24 o
  -6   5  30       31.71      -32.61     48.89 o
  -5   5  30       42.96       47.82     52.51 o
  -4   5  30        0.31       15.68     76.77 o
  -3   5  30      109.43      -10.25     63.82 o
  -2   5  30       32.64      111.79     65.77 o
  -1   5  30       75.20       33.84     65.06 o
   0   5  30       39.17      -27.52     56.27 o
   1   5  30      366.12      370.62     91.07 o
   2   5  30       49.70      -10.85     67.35 o
   3   5  30      152.90      135.60     52.07 o
   4   5  30        0.45      -58.15     56.13 o
   5   5  30        0.01       70.03     64.97 o
  -5   6  30      117.77      153.29     55.40 o
  -4   6  30       55.59      139.85     55.67 o
  -3   6  30      116.67       90.84     52.94 o
  -2   6  30      255.68      272.38     88.56 o
  -1   6  30       49.86       33.21     64.89 o
   0   6  30      138.93      261.46    130.70 o
   1   6  30       48.11       -2.52     60.83 o
   2   6  30       98.83       83.75     60.15 o
   3   6  30       50.35      -26.57     52.61 o
  -2   7  30      110.69       98.82     52.00 o
  -1   7  30       28.87       33.48     66.84 o
   0   7  30        0.95      -15.36     63.05 o
   1   7  30     1101.65     1154.79    111.24 o
  -8   1  31        2.83      -32.95     31.30 o
  -7   1  31      550.14      513.38     60.48 o
  -6   1  31       75.68       72.39     77.91 o
  -5   1  31       12.75        2.69     66.00 o
  -4   1  31       77.80      -18.32     53.60 o
  -3   1  31       21.36      -19.28     48.07 o
  -2   1  31      166.57       75.90     69.46 o
  -1   1  31      239.27      272.89     68.15 o
   0   1  31        0.24      -15.67     72.77 o
   1   1  31       58.55       96.67     61.60 o
   2   1  31        2.34       24.60     47.79 o
   3   1  31      212.08      153.14     52.47 o
   4   1  31       43.81        6.18     36.32 o
   5   1  31      116.01      171.98     37.83 o
   6   1  31       11.00       23.49     40.26 o
  -7   2  31        0.12       -8.74     53.95 o
  -6   2  31        9.83      -77.02    100.16 o
  -5   2  31      600.88      568.16    141.55 o
  -4   2  31      116.12       36.30     66.61 o
  -3   2  31      137.25      169.23     51.41 o
  -2   2  31      177.21      131.37     67.52 o
  -1   2  31        1.96      -44.22     62.17 o
   0   2  31     3661.89     3973.09    134.96 o
   1   2  31       74.29       43.24     51.68 o
   2   2  31      960.09     1022.55     75.94 o
   3   2  31      452.10      470.69     60.89 o
   4   2  31        3.77       17.10     43.90 o
   5   2  31      211.52      302.30     68.31 o
   6   2  31      291.70      360.85     49.93 o
  -7   3  31       31.32       37.46     92.06 o
  -6   3  31       58.52        1.49     55.03 o
  -5   3  31        4.54       34.21     68.41 o
  -4   3  31      393.16      381.90     81.09 o
  -3   3  31      260.49      503.32    147.79 o
  -2   3  31       42.42       89.86    100.81 o
  -1   3  31      275.47      325.09     65.89 o
   0   3  31       11.42      -98.83     52.61 o
   1   3  31      266.14      252.72     73.78 o
   2   3  31       12.91       55.73     79.72 o
   3   3  31      115.21       39.18     52.68 o
   4   3  31      505.86      622.54     75.15 o
   5   3  31      134.36      162.42     47.82 o
   6   3  31       30.02      -33.68     49.38 o
  -6   4  31        4.87        3.52     59.68 o
  -5   4  31      163.93      123.01     53.02 o
  -4   4  31       18.54      -62.56     67.06 o
  -3   4  31      258.51      129.01     72.71 o
  -2   4  31      365.90      430.71     69.45 o
  -1   4  31        1.40        9.10     60.33 o
   0   4  31       10.29      -21.23     56.09 o
   1   4  31      308.07      359.91     65.86 o
   2   4  31      336.53      360.70     64.71 o
   3   4  31      102.31      130.34     50.65 o
   4   4  31       20.66       26.04     47.76 o
   5   4  31      253.42      322.53     69.82 o
  -5   5  31        9.35      -13.05     50.43 o
  -4   5  31       19.38       38.54    111.78 o
  -3   5  31       11.89      -31.48     80.75 o
  -2   5  31       10.22       -8.09     66.53 o
  -1   5  31        0.93      -90.41     66.23 o
   0   5  31       26.43       -4.06     57.95 o
   1   5  31       60.66       29.07     58.58 o
   2   5  31       17.64       18.35     56.28 o
   3   5  31        4.68       -0.51     50.59 o
   4   5  31       23.56       45.17     50.26 o
  -4   6  31        0.18       -7.18     56.62 o
  -3   6  31       64.82      -56.78     90.65 o
  -2   6  31      418.23      395.55    111.47 o
  -1   6  31       74.01       58.99     76.22 o
   0   6  31      150.15      195.94     70.87 o
   1   6  31       44.98       25.20    110.82 o
   2   6  31      196.62      261.96     68.13 o
  -7   0  32     1379.99     1344.52    173.31 o
  -6   0  32      142.28       -0.64     96.19 o
  -5   0  32       36.84      -63.68     99.77 o
  -4   0  32       58.90     -117.89    100.69 o
  -3   0  32      207.34      129.69     72.91 o
  -2   0  32      941.92      926.67    125.02 o
  -1   0  32      349.36      444.17    111.18 o
   0   0  32      813.31      891.32    121.73 o
   1   0  32        2.31       76.00     87.99 o
   2   0  32      318.17      521.14    103.09 o
   3   0  32      266.57      370.80     95.38 o
   4   0  32        1.49      -40.54     79.53 o
   5   0  32        0.92      -46.47     48.49 o
   6   0  32       88.20       66.56     71.81 o
  -7   1  32      268.30      262.86     62.88 o
  -6   1  32       54.08      -13.29     68.64 o
  -5   1  32        7.06       -4.65     72.71 o
  -4   1  32        0.48       24.53     54.60 o
  -3   1  32        1.94       18.43     48.22 o
  -2   1  32        0.79       66.59     67.97 o
  -1   1  32      326.91      344.78     73.97 o
   0   1  32      940.69      999.82     90.13 o
   1   1  32      387.97      437.70     73.68 o
   2   1  32      913.07     1013.89     75.44 o
   3   1  32        6.04      -49.73     50.15 o
   4   1  32        9.21       55.16     54.04 o
   5   1  32       13.34      -22.03     35.73 o
   6   1  32       56.07       39.31     43.02 o
  -7   2  32       41.47       62.93     76.64 o
  -6   2  32      111.66      170.39    120.60 o
  -5   2  32      241.97      271.96    126.10 o
  -4   2  32       10.23      -10.02     66.09 o
  -3   2  32      263.02      327.04     64.56 o
  -2   2  32      344.52      387.51     93.78 o
  -1   2  32      173.85      204.41     69.60 o
   0   2  32       55.04       43.89     63.54 o
   1   2  32      261.46      322.33     59.13 o
   2   2  32      537.18      659.42     67.96 o
   3   2  32      390.50      444.75     61.12 o
   4   2  32      105.10      101.12     48.06 o
   5   2  32       29.93       61.08     45.63 o
   6   2  32       22.76      -28.48     62.01 o
  -6   3  32       67.12       32.44     58.61 o
  -5   3  32        0.02       14.57     75.04 o
  -4   3  32       68.30       20.12     70.67 o
  -3   3  32        8.27      -48.39     68.07 o
  -2   3  32        0.42       60.38    165.35 o
  -1   3  32      193.28      306.15    131.50 o
   0   3  32       41.87       37.91     58.22 o
   1   3  32      248.00      260.52     60.98 o
   2   3  32        9.94       19.11     88.27 o
   3   3  32      145.09      161.63     56.52 o
   4   3  32        1.69      -32.62     45.84 o
   5   3  32      115.53      261.30     66.46 o
  -5   4  32       39.84      -93.48     65.59 o
  -4   4  32       14.05       30.12     83.19 o
  -3   4  32      106.04       59.42     70.64 o
  -2   4  32       30.13       99.55     94.89 o
  -1   4  32       17.82      -52.87    102.91 o
   0   4  32      112.71      -12.62     87.62 o
   1   4  32        1.79       43.27     56.92 o
   2   4  32      155.77      107.87     58.68 o
   3   4  32        2.62      -83.05     66.70 o
   4   4  32       24.60       23.87     62.25 o
  -4   5  32       60.03       11.62     74.57 o
  -3   5  32      103.92      -14.12    104.40 o
  -2   5  32      124.27      111.84    116.47 o
  -1   5  32        2.45     -124.95     70.77 o
   0   5  32        1.63      -53.63     91.23 o
   1   5  32       17.28      -40.94     63.67 o
   2   5  32      453.00      539.73     72.46 o
   3   5  32       24.24       43.94     58.32 o
  -2   6  32       74.19       20.49     61.76 o
  -1   6  32      114.27       -5.14     76.24 o
   0   6  32       17.49       17.93     66.73 o
  -6   1  33       22.71       68.86    113.74 o
  -5   1  33       39.55      -40.85     72.41 o
  -4   1  33      205.63      121.58     62.82 o
  -3   1  33       12.52      -16.71     51.03 o
  -2   1  33       21.57      127.28     70.58 o
  -1   1  33      345.20      541.67     80.58 o
   0   1  33       20.61       53.76     65.73 o
   1   1  33       66.01      111.12     63.44 o
   2   1  33      475.37      395.70    104.65 o
   3   1  33       69.27       42.40     50.52 o
   4   1  33       35.16        0.04     48.08 o
   5   1  33       27.06       32.25     46.32 o
  -6   2  33      108.43       71.74    115.94 o
  -5   2  33      319.38      198.11    126.52 o
  -4   2  33       38.31      113.73    101.39 o
  -3   2  33       25.02       87.66     58.86 o
  -2   2  33        1.93      -32.91     64.47 o
  -1   2  33       17.63       -8.68    110.82 o
   0   2  33      116.53      108.23     66.95 o
   1   2  33      124.39      205.83     66.88 o
   2   2  33      104.89       69.04     53.22 o
   3   2  33       27.66       19.95     52.18 o
   4   2  33      187.78      206.68     56.09 o
   5   2  33        1.05       21.75     45.95 o
  -5   3  33      103.78      201.10     77.85 o
  -4   3  33        6.23      -29.73    104.94 o
  -3   3  33       58.01       42.52    105.16 o
  -2   3  33      252.49      214.96     75.18 o
  -1   3  33      352.98      399.46     78.23 o
   0   3  33        0.76      -42.74     65.22 o
   1   3  33      186.31      155.83     58.97 o
   2   3  33        1.01      -13.79     55.38 o
   3   3  33       17.22      -36.02     53.72 o
   4   3  33        7.67       36.17     53.78 o
  -5   4  33      182.01      180.15     80.66 o
  -4   4  33        7.74      -76.57     70.54 o
  -3   4  33       10.31      -28.69     83.66 o
  -2   4  33      328.60      326.56     94.05 o
  -1   4  33      338.35      529.09    109.45 o
   0   4  33       44.30        4.30     60.41 o
   1   4  33       14.66      -46.24     95.17 o
   2   4  33        6.70      -96.10     72.75 o
   3   4  33      145.18      133.08     59.97 o
  -3   5  33       21.98       -6.28     93.86 o
  -2   5  33        3.80      -24.27     73.30 o
  -1   5  33       20.98      -17.48     64.28 o
   0   5  33        8.22      -72.78     72.11 o
   1   5  33       25.05        2.16    123.84 o
   2   5  33        5.54       11.66     59.52 o
  -6   0  34       55.58       43.80    105.88 o
  -5   0  34       12.76      -72.57    105.59 o
  -4   0  34       52.07      156.55    119.56 o
  -3   0  34      219.39      203.13    111.21 o
  -2   0  34      329.46      398.17    112.82 o
  -1   0  34       62.88      265.55    100.91 o
   0   0  34      283.34      192.60     99.83 o
   1   0  34      399.15      459.17    108.88 o
   2   0  34      117.02       20.56     86.77 o
   3   0  34      762.94      803.97    121.88 o
   4   0  34      523.95      530.57    107.85 o
  -6   1  34        7.78       48.80    109.19 o
  -5   1  34      155.77      152.91    121.30 o
  -4   1  34       12.23      -53.74     56.32 o
  -3   1  34       57.25       24.94     52.14 o
  -2   1  34       41.95      260.95     71.66 o
  -1   1  34       17.19        6.41     66.85 o
   0   1  34      427.68      485.49     80.05 o
   1   1  34      180.45      182.37     67.33 o
   2   1  34      740.48      938.42    149.87 o
   3   1  34      431.13      436.82    120.41 o
   4   1  34       17.70       43.43     53.12 o
  -5   2  34       37.15      -81.03    109.58 o
  -4   2  34       58.90       71.88    110.69 o
  -3   2  34        4.03        2.43     75.37 o
  -2   2  34       40.52       56.21     81.14 o
  -1   2  34       13.55      -26.20     86.77 o
   0   2  34      270.45      383.45    146.87 o
   1   2  34        6.43      -39.32     58.77 o
   2   2  34       33.67       15.61     68.80 o
   3   2  34        7.71       31.87     55.12 o
   4   2  34        0.86      -74.12     50.40 o
  -4   3  34      108.31       66.92     77.29 o
  -3   3  34       41.63       91.62     63.73 o
  -2   3  34       86.47       91.12    146.76 o
  -1   3  34      385.80      392.46     81.05 o
   0   3  34       18.35        0.82     64.79 o
   1   3  34       71.64       54.02     57.74 o
   2   3  34        0.17      -73.78     54.96 o
   3   3  34      171.99      194.69     60.92 o
  -3   4  34        2.90       11.49    168.54 o
  -2   4  34       25.87        7.52     71.47 o
  -1   4  34      152.11      162.36     74.48 o
   0   4  34      177.40      197.74     73.73 o
   1   4  34        0.07       32.48     68.56 o
   2   4  34        6.35       28.61     87.59 o
  -5   1  35        2.60      -72.15    109.69 o
  -4   1  35       65.03       80.83     76.12 o
  -3   1  35      113.54      185.37     97.89 o
  -2   1  35       13.15      174.76     90.14 o
  -1   1  35       15.05       19.05    110.63 o
   0   1  35       81.47       74.93     69.54 o
   1   1  35      316.29      490.64     81.19 o
   2   1  35       26.25      -58.22     61.60 o
   3   1  35       92.39       99.93     65.01 o
  -4   2  35      248.45      288.54     83.99 o
  -3   2  35      171.44      309.89    127.52 o
  -2   2  35       11.05      110.72     72.39 o
  -1   2  35      404.81      545.57     86.68 o
   0   2  35       11.97      114.35     69.47 o
   1   2  35       15.80       81.45     66.71 o
   2   2  35      490.80      579.03     81.29 o
   3   2  35      373.43      377.71     75.83 o
  -3   3  35       16.71      104.93     66.68 o
  -2   3  35        7.61      142.23     73.46 o
  -1   3  35      280.79      480.18    165.70 o
   0   3  35        2.47       40.23     69.70 o
   1   3  35      474.95      557.24     90.16 o
   2   3  35      123.83       83.24    118.48 o
  -3   0  36       22.10       62.72     78.65 o
  -2   0  36       22.93       43.09     98.65 o
  -1   0  36      233.02      101.21     99.73 o
   0   0  36        0.65      142.04    102.06 o
   1   0  36       26.51       81.74     99.61 o
   2   0  36       33.64       50.99     92.54 o
  -3   1  36       55.69      115.92     74.46 o
  -2   1  36      165.52      289.06     81.44 o
  -1   1  36      164.35      123.02     78.85 o
   0   1  36       38.11      100.67     70.67 o
   1   1  36      132.79      194.15     73.20 o
   2   1  36      234.20      258.79     71.60 o
  -2   2  36       46.45       55.20    181.44 o
  -1   2  36      152.49      162.59     97.70 o
   0   2  36        3.60      -93.30     66.04 o
   1   2  36      252.51      286.02     74.89 o
 
